# Supplementary material for: SEC61B regulates calcium flux and platelet hyperreactivity in diabetes
Source: J Clin Invest. 2025 Aug 15;135(16):e184597. doi: 10.1172/JCI184597 (PMC12352904; doi:10.1172/JCI184597)
Supplement: Supplemental data set 2 [file jci-135-184597-s269.xlsx]

## Sheet: Log2 fold change DM vs non-DM
Log2 fold change of DM/Non-DM platelet lysate proteins from resting platelets
Protein	logFC	AveExpr	t	P.Value	adj.P.Val	B	gene
CASP7	3.21031	23.2506	1.99357	0.0541989	0.997926	-4.26519	CASP7
ACTN2	1.61038	25.7447	2.13864	0.040122	0.997926	-4.16205	ACTN2
ARG1	1.18034	23.1066	1.83044	0.0737666	0.997926	-4.26569	ARG1
A2M	1.17944	26.1952	2.20922	0.0308447	0.997926	-3.85795	A2M
CFB	1.12125	24.0635	2.95276	0.00445961	0.997926	-3.14153	CFB
DSC1	1.09969	24.2034	2.13148	0.0405154	0.997926	-4.1577	DSC1
DYNC1H1	0.937828	25.5394	1.48507	0.142567	0.997926	-4.40544	DYNC1H1
C1S	0.931578	21.7386	1.53188	0.134722	0.997926	-4.43622	C1S
AMBP	0.904575	22.8842	1.92276	0.0598594	0.997926	-4.13434	AMBP
VPS52	0.77113	26.6819	1.80891	0.0755338	0.997926	-4.19475	VPS52
C4B	0.76786	25.9486	2.21873	0.0301569	0.997926	-3.84961	C4B
IGKV4-1	0.763683	19.8329	1.15285	0.257179	0.997926	-4.57461	IGKV4-1
APOA4	0.75464	27.1259	2.79846	0.00682461	0.997926	-3.29266	APOA4
AFM	0.747468	19.3461	1.06368	0.294134	0.997926	-4.60371	AFM
BDNF	0.740688	22.5487	1.42692	0.161304	0.997926	-4.46402	BDNF
EEF2	0.737882	25.6429	2.56929	0.0126387	0.997926	-3.53151	EEF2
SPTA1	0.6977	26.2048	1.03682	0.303827	0.997926	-4.64765	SPTA1
GFPT1	0.644614	22.7522	4.32868	0.000112824	0.299435	-2.68311	GFPT1
EIF4G1	0.636431	27.4247	2.76217	0.00753662	0.997926	-3.33012	EIF4G1
USP7	0.636014	22.7423	1.6491	0.104695	0.997926	-4.31149	USP7
CHST12	0.62877	21.9032	1.51965	0.135547	0.997926	-4.41631	CHST12
KIAA1211	0.625476	24.9181	1.85596	0.0681892	0.997926	-4.14748	KIAA1211
CDH13	0.613392	23.2488	2.16581	0.0369696	0.997926	-4.09874	CDH13
MICAL1	0.592259	25.0242	2.08992	0.0407131	0.997926	-3.96023	MICAL1
STAT6	0.589348	22.5303	1.61879	0.111746	0.997926	-4.34134	STAT6
CC2D1B	0.586675	23.7729	1.86189	0.0707291	0.997926	-4.2768	CC2D1B
HSD17B11	0.577148	23.1073	2.52811	0.014587	0.997926	-3.6892	HSD17B11
MGMT	0.574517	22.9066	3.63623	0.000660273	0.584122	-2.73394	MGMT
IKBIP_1	0.567698	23.1476	2.74751	0.00886027	0.997926	-3.65697	IKBIP_1
SERPINF1	0.557284	22.6572	1.82513	0.0730184	0.997926	-4.18053	SERPINF1
ACTN1	0.544663	27.7467	1.84291	0.0701011	0.997926	-4.1574	ACTN1
LIMD2	0.543662	23.1029	0.984713	0.330235	0.997926	-4.63692	LIMD2
GPX7	0.541726	22.975	1.35713	0.183865	0.997926	-4.5048	GPX7
LRRC32	0.540576	24.6776	1.53355	0.13037	0.997926	-4.37729	LRRC32
PLS3	0.540443	26.8674	2.82294	0.00638005	0.997926	-3.26722	PLS3
IGFBP2	0.534457	23.9582	0.594998	0.555866	0.997926	-4.69654	IGFBP2
RWDD1	0.526366	22.8199	3.37667	0.00151483	0.968479	-3.07496	RWDD1
NDEL1;NDE1	0.525835	23.6735	2.35325	0.0233314	0.997926	-3.92306	NDEL1;NDE1
PHKB	0.518034	22.6716	1.56885	0.124502	0.997926	-4.39597	PHKB
HP	0.500764	27.8317	1.39514	0.167928	0.997926	-4.46035	HP
SORT1	0.491083	23.8586	2.46639	0.0165574	0.997926	-3.65704	SORT1
APCS	0.490925	22.4269	1.22468	0.227471	0.997926	-4.54931	APCS
RBP4	0.490307	23.2733	1.07946	0.285336	0.997926	-4.61531	RBP4
DEFA3;DEFA1	0.484649	26.0155	1.51283	0.136459	0.997926	-4.4022	DEFA3;DEFA1
SLC4A1	0.480679	28.1098	1.0451	0.300014	0.997926	-4.6439	SLC4A1
TUBAL3	0.477946	23.0172	2.18985	0.0337242	0.997926	-3.99991	TUBAL3
ANAPC4	0.474626	22.0948	2.03633	0.0497325	0.997926	-4.20056	ANAPC4
CLTB	0.472041	29.1023	2.17635	0.033328	0.997926	-3.88657	CLTB
MAP1A	0.465246	23.8947	1.50513	0.13798	0.997926	-4.40238	MAP1A
STEAP3	0.461301	24.6831	2.69744	0.00901203	0.997926	-3.41316	STEAP3
SNX1	0.449268	24.8214	2.89506	0.00548389	0.997926	-3.34806	SNX1
TPM3_3	0.444834	23.3808	1.8642	0.0706252	0.997926	-4.27986	TPM3_3
SPTLC2	0.443122	27.5983	0.456516	0.650249	0.997926	-4.77812	SPTLC2
PAWR	0.438546	23.6035	1.90316	0.0619604	0.997926	-4.12587	PAWR
RPSA	0.42587	26.7404	2.72939	0.00841292	0.997926	-3.42026	RPSA
ERAP1	0.41412	27.2232	2.30125	0.0247353	0.997926	-3.77607	ERAP1
UBE2M	0.412026	26.6447	2.32434	0.0233815	0.997926	-3.75513	UBE2M
APOE	0.397525	27.6267	1.74224	0.0864005	0.997926	-4.23182	APOE
SNX9	0.393981	23.9265	1.70352	0.093796	0.997926	-4.26849	SNX9
FUT8	0.39182	24.1825	1.2096	0.231579	0.997926	-4.55933	FUT8
ARFGEF1	0.384369	25.1257	1.48305	0.14327	0.997926	-4.40873	ARFGEF1
SEPP1	0.378638	22.8723	0.981826	0.331767	0.997926	-4.63522	SEPP1
VAC14	0.369829	24.7267	1.86593	0.0693394	0.997926	-4.23933	VAC14
GNG11	0.369572	28.0941	2.14979	0.035462	0.997926	-3.90946	GNG11
GPD1L	0.369428	23.5783	2.07747	0.0426841	0.997926	-4.03026	GPD1L
ABLIM3	0.367426	24.1826	1.6031	0.114052	0.997926	-4.33001	ABLIM3
IMPDH2	0.367419	24.4567	1.21464	0.229318	0.997926	-4.55904	IMPDH2
FTH1	0.365565	24.3284	1.2464	0.217358	0.997926	-4.544	FTH1
APOD	0.359523	23.2403	1.27275	0.208338	0.997926	-4.52859	APOD
WDR26	0.358866	22.5011	1.51833	0.136199	0.997926	-4.41714	WDR26
UACA	0.358507	24.9492	1.32557	0.189823	0.997926	-4.50069	UACA
MAP4	0.357642	25.0123	1.35057	0.181796	0.997926	-4.4866	MAP4
FAM3C	0.357352	23.7625	1.12443	0.26552	0.997926	-4.60082	FAM3C
FCGR2A	0.356185	26.0026	1.71225	0.0923538	0.997926	-4.27033	FCGR2A
STMN2	0.355645	22.5517	1.29033	0.206096	0.997926	-4.52847	STMN2
MAN2A1	0.355597	23.5628	0.878242	0.383612	0.997926	-4.69927	MAN2A1
MYH14	0.355379	28.5706	1.76124	0.0831046	0.997926	-4.21805	MYH14
IGKV2-40	0.354547	23.8474	0.815538	0.420391	0.997926	-4.67054	IGKV2-40
TBRG4	0.353944	24.6606	1.52521	0.135873	0.997926	-4.42803	TBRG4
FBLN5	0.353429	23.081	1.74899	0.088743	0.997926	-4.33726	FBLN5
SUSD1	0.3529	25.9278	2.0044	0.0493786	0.997926	-4.03077	SUSD1
MYO18A	0.352531	27.7318	1.98099	0.052011	0.997926	-4.04967	MYO18A
GGT1	0.352442	22.3502	0.782708	0.439328	0.997926	-4.67654	GGT1
COX6B1	0.348031	25.6474	2.04953	0.0446258	0.997926	-3.99384	COX6B1
NARS	0.347427	24.584	1.80047	0.0770496	0.997926	-4.20823	NARS
RTN1	0.345799	27.116	3.66209	0.000517732	0.584122	-2.32089	RTN1
DNAJC17	0.345413	23.8298	1.21946	0.230986	0.997926	-4.55244	DNAJC17
NSDHL	0.341689	22.7889	1.86958	0.0668391	0.997926	-4.16848	NSDHL
VPS13A	0.339258	27.2205	1.62232	0.109867	0.997926	-4.31713	VPS13A
CPPED1	0.336674	24.0939	1.33621	0.187872	0.997926	-4.49965	CPPED1
HBG1	0.336084	25.3042	0.601375	0.550047	0.997926	-4.78068	HBG1
MVD	0.33573	22.2149	2.02683	0.0509999	0.997926	-4.25848	MVD
HYI	0.333935	23.1432	1.30519	0.199822	0.997926	-4.51874	HYI
AFG3L2	0.332757	24.2984	1.56812	0.121918	0.997926	-4.35203	AFG3L2
PPP5C	0.328845	23.0958	1.25779	0.21366	0.997926	-4.53639	PPP5C
NAMPT	0.325803	21.7904	0.954011	0.344928	0.997926	-4.6561	NAMPT
CRYZ	0.322167	27.3432	0.944775	0.348958	0.997926	-4.67335	CRYZ
PPP1R12A	0.321747	28.3469	1.67262	0.0994164	0.997926	-4.2812	PPP1R12A
HEBP2	0.320891	24.5794	1.43781	0.155493	0.997926	-4.43469	HEBP2
UBL4A	0.319904	24.8312	1.37075	0.175371	0.997926	-4.47471	UBL4A
SARG	0.318942	25.7972	1.01242	0.315255	0.997926	-4.65852	SARG
HOOK3	0.315511	25.522	1.14362	0.257158	0.997926	-4.5972	HOOK3
HLA-C	0.314149	28.415	0.831037	0.409178	0.997926	-4.72998	HLA-C
FKBP1A	0.314061	28.1062	1.4171	0.161434	0.997926	-4.44723	FKBP1A
MOV10	0.313745	26.67	1.5904	0.120184	0.997926	-4.3987	MOV10
CCDC185	0.312953	26.7173	1.35145	0.181516	0.997926	-4.4861	CCDC185
FYCO1	0.311842	22.424	1.59256	0.119071	0.997926	-4.38603	FYCO1
C5	0.311212	20.4615	0.670637	0.505055	0.997926	-4.77217	C5
S100A4	0.310369	29.9552	1.73933	0.0869156	0.997926	-4.23392	S100A4
SIDT1	0.309723	22.8356	0.79259	0.433627	0.997926	-4.67203	SIDT1
PSMC3	0.309714	26.581	2.30963	0.024236	0.997926	-3.76849	PSMC3
SPTBN1	0.308363	29.2492	1.51463	0.134924	0.997926	-4.38673	SPTBN1
DBNL_1	0.308224	21.837	0.721219	0.47527	0.997926	-4.70376	DBNL_1
IGF2BP3	0.306892	22.9386	1.47756	0.145758	0.997926	-4.42495	IGF2BP3
GRN	0.30457	23.8885	0.933353	0.356062	0.997926	-4.65524	GRN
ECI1	0.30142	22.5427	1.28031	0.207098	0.997926	-4.52542	ECI1
TFPI	0.299491	24.2633	2.00168	0.0499007	0.997926	-4.04695	TFPI
GOSR1	0.298652	21.8638	1.0367	0.306731	0.997926	-4.61336	GOSR1
NENF	0.29858	25.8622	1.35879	0.179111	0.997926	-4.48166	NENF
DNAJB2	0.297055	25.2529	1.80765	0.0756489	0.997926	-4.19078	DNAJB2
RGS19	0.296988	23.1206	2.22428	0.0301558	0.997926	-3.89714	RGS19
DTYMK	0.296063	26.093	1.85459	0.068389	0.997926	-4.14853	DTYMK
BAD	0.293866	22.5647	1.55331	0.129023	0.997926	-4.41554	BAD
TOR1AIP2	0.29365	23.8159	1.87355	0.0662803	0.997926	-4.1657	TOR1AIP2
CHP1	0.293467	24.7981	1.12839	0.263623	0.997926	-4.60253	CHP1
ERP29	0.292841	28.0853	1.82488	0.0728141	0.997926	-4.17098	ERP29
GRIPAP1	0.291289	26.024	1.48903	0.141524	0.997926	-4.40296	GRIPAP1
KTN1	0.290249	25.9608	1.3585	0.179204	0.997926	-4.48183	KTN1
PKHD1L1	0.287385	26.9316	0.828131	0.410757	0.997926	-4.73261	PKHD1L1
VTI1B	0.286678	24.9195	1.5842	0.118294	0.997926	-4.34254	VTI1B
RBM3	0.28625	23.2048	0.967638	0.337678	0.997926	-4.65612	RBM3
SMIM1	0.28621	26.3929	1.23194	0.222675	0.997926	-4.55126	SMIM1
CHCHD3	0.285718	25.553	2.01307	0.0485041	0.997926	-4.03074	CHCHD3
MYL6B	0.285609	24.5762	0.884334	0.380641	0.997926	-4.68831	MYL6B
CD46_1	0.284554	25.2728	1.53537	0.129837	0.997926	-4.37521	CD46_1
CSTB	0.283717	25.7746	1.06046	0.293163	0.997926	-4.63407	CSTB
SYMPK	0.283674	22.8213	0.470879	0.639891	0.997926	-4.77531	SYMPK
FKBP5	0.283581	24.3061	1.27349	0.207732	0.997926	-4.52907	FKBP5
SNX5	0.281929	24.6819	1.84456	0.0698564	0.997926	-4.15614	SNX5
LGALS3	0.281173	22.8293	0.681009	0.500718	0.997926	-4.69361	LGALS3
DOCK5	0.280852	25.1827	1.4808	0.143866	0.997926	-4.41087	DOCK5
SCYL1	0.279392	23.5629	1.17663	0.246079	0.997926	-4.56788	SCYL1
DOCK11	0.279031	23.3642	1.43924	0.155523	0.997926	-4.43807	DOCK11
TSPAN15	0.277241	23.6972	1.64387	0.107445	0.997926	-4.34859	TSPAN15
ORM1	0.276001	26.2771	1.31304	0.193985	0.997926	-4.50776	ORM1
CALCOCO1	0.275608	25.8332	1.81572	0.0742255	0.997926	-4.17784	CALCOCO1
KIAA1468	0.275422	24.5605	0.751384	0.455251	0.997926	-4.75924	KIAA1468
LCP1	0.274914	24.494	1.17803	0.243264	0.997926	-4.57996	LCP1
CD226	0.274365	27.615	1.21105	0.230449	0.997926	-4.56297	CD226
AP3S1	0.274161	23.7113	1.61095	0.112685	0.997926	-4.33432	AP3S1
ATP11B	0.273548	23.777	0.993819	0.325708	0.997926	-4.63778	ATP11B
P2RX1	0.270601	26.2192	1.26366	0.211058	0.997926	-4.535	P2RX1
CAPN2	0.269736	23.8296	0.994741	0.324274	0.997926	-4.65386	CAPN2
GPSM3	0.266334	25.1618	0.857127	0.39544	0.997926	-4.69602	GPSM3
NAE1	0.265958	24.8787	1.76289	0.0831602	0.997926	-4.22953	NAE1
MACF1	0.265879	27.0988	0.726344	0.470348	0.997926	-4.76738	MACF1
NEDD4	0.26576	22.8743	1.26203	0.21477	0.997926	-4.53515	NEDD4
LANCL2	0.26488	22.7527	1.06009	0.29407	0.997926	-4.62251	LANCL2
KALRN	0.264702	26.731	2.10685	0.0391637	0.997926	-3.94599	KALRN
PIP4K2B	0.264364	23.9312	2.1011	0.0401204	0.997926	-3.99447	PIP4K2B
GMFB	0.261843	24.4213	1.71414	0.0916394	0.997926	-4.25735	GMFB
AAMDC	0.261813	23.6866	1.80813	0.0761255	0.997926	-4.21069	AAMDC
PPIF	0.26123	29.206	2.41803	0.0185414	0.997926	-3.66858	PPIF
EXOC7	0.260834	23.7591	1.08046	0.284386	0.997926	-4.62239	EXOC7
WDR11	0.260363	22.9703	0.618724	0.539267	0.997926	-4.72848	WDR11
MAT2B	0.259988	22.8487	1.6141	0.112639	0.997926	-4.34506	MAT2B
PMVK	0.258618	26.3984	1.66222	0.101493	0.997926	-4.28843	PMVK
TACC3	0.258577	23.7099	1.17585	0.24639	0.997926	-4.56784	TACC3
SMTN	0.258448	25.5642	1.12507	0.264945	0.997926	-4.6048	SMTN
PAPSS1	0.258316	22.5287	1.55961	0.124662	0.997926	-4.37007	PAPSS1
RALA	0.258239	24.4845	1.88543	0.0641127	0.997926	-4.13039	RALA
DYNLRB1	0.258024	24.435	1.40232	0.165864	0.997926	-4.45671	DYNLRB1
EXOC6B	0.257995	23.7261	0.80763	0.423106	0.997926	-4.70752	EXOC6B
AGPS	0.257788	25.8089	1.2752	0.207048	0.997926	-4.52853	AGPS
ATP5J	0.257413	25.8196	1.02343	0.310259	0.997926	-4.64832	ATP5J
SORD	0.257062	24.1093	1.51273	0.135571	0.997926	-4.39036	SORD
CARS2	0.255247	22.644	1.00624	0.319643	0.997926	-4.63557	CARS2
VPS53	0.255012	22.7336	1.55671	0.127168	0.997926	-4.40158	VPS53
C1orf198	0.253589	26.4087	1.11545	0.268943	0.997926	-4.61096	C1orf198
SLC2A1	0.248616	24.1184	0.532402	0.596792	0.997926	-4.78063	SLC2A1
NEXN_1	0.247443	23.597	1.1607	0.252764	0.997926	-4.57409	NEXN_1
PRNP	0.247329	25.5635	1.15473	0.252612	0.997926	-4.59169	PRNP
TUBB6	0.247224	25.1987	0.558801	0.578933	0.997926	-4.76281	TUBB6
IGFALS	0.246859	22.1968	0.397694	0.693472	0.997926	-4.73276	IGFALS
FXN	0.245358	24.0943	1.49893	0.140019	0.997926	-4.41106	FXN
TMBIM1	0.245102	25.3923	0.808717	0.423203	0.997926	-4.69102	TMBIM1
ITFG3	0.244992	24.5163	1.42866	0.158262	0.997926	-4.44155	ITFG3
SERBP1	0.244787	22.3894	0.862146	0.394425	0.997926	-4.66224	SERBP1
TOMM34	0.243382	22.52	0.963016	0.340239	0.997926	-4.65501	TOMM34
CHMP2A	0.243028	24.8012	1.00966	0.316562	0.997926	-4.65973	CHMP2A
RPIA	0.242378	25.4805	1.09129	0.279417	0.997926	-4.62166	RPIA
PRKCQ	0.241593	24.7796	1.44934	0.152339	0.997926	-4.42866	PRKCQ
ESYT2	0.239183	27.032	1.31707	0.192639	0.997926	-4.50549	ESYT2
GUCY1B3	0.239123	26.5387	1.60598	0.113336	0.997926	-4.32683	GUCY1B3
ITPR2	0.238647	24.7686	0.701823	0.485403	0.997926	-4.7751	ITPR2
TECR	0.238284	23.1757	0.91405	0.364588	0.997926	-4.68579	TECR
AHNAK	0.237858	22.706	0.421411	0.675182	0.997926	-4.8087	AHNAK
MRVI1	0.237798	27.542	1.54382	0.127697	0.997926	-4.36793	MRVI1
TMX3	0.237776	25.2775	1.59582	0.115671	0.997926	-4.33603	TMX3
BAX	0.237705	24.8438	1.67409	0.0991256	0.997926	-4.28017	BAX
EPS15	0.237283	26.8123	1.59539	0.115686	0.997926	-4.33393	EPS15
GCSAML	0.237082	24.6659	1.2348	0.221945	0.997926	-4.54825	GCSAML
MT-ATP6	0.236778	23.7658	0.927718	0.357898	0.997926	-4.67144	MT-ATP6
FGFR1OP2	0.236312	25.5831	1.21909	0.227406	0.997926	-4.55877	FGFR1OP2
GRK6	0.235802	24.5353	0.980379	0.330752	0.997926	-4.67	GRK6
HNRNPC;HNRNPCL4;HNRNPCL1;HNRNPCL3;HNRNPCL2	0.23457	21.94	0.380427	0.706118	0.997926	-4.72906	HNRNPC;HNRNPCL4;HNRNPCL1;HNRNPCL3;HNRNPCL2
KSR1	0.233962	23.4112	1.08016	0.28452	0.997926	-4.62253	KSR1
SCP2	0.233652	26.137	1.49323	0.140425	0.997926	-4.40031	SCP2
PRKCSH	0.233349	28.7529	1.53154	0.130697	0.997926	-4.37587	PRKCSH
PRKG1	0.232494	27.1104	1.49478	0.14002	0.997926	-4.39933	PRKG1
EIF6	0.23211	23.5429	1.54608	0.128613	0.997926	-4.39402	EIF6
RTN4	0.231643	30.2154	2.18084	0.0329791	0.997926	-3.88268	RTN4
UFM1	0.231077	25.2242	1.44008	0.154931	0.997926	-4.43378	UFM1
S100A8	0.230213	25.9921	0.861866	0.392066	0.997926	-4.72011	S100A8
FAM21A;FAM21C	0.229672	23.9347	1.19779	0.235931	0.997926	-4.56707	FAM21A;FAM21C
TNPO1	0.228995	28.7688	1.48731	0.141977	0.997926	-4.40404	TNPO1
SEC31A	0.228364	26.9557	1.10802	0.272113	0.997926	-4.61454	SEC31A
RAP1A	0.227468	24.2271	1.18422	0.241783	0.997926	-4.57012	RAP1A
TGFB1I1	0.226949	28.8252	1.51384	0.135122	0.997926	-4.38723	TGFB1I1
SCARF1	0.226912	24.7659	1.33071	0.188214	0.997926	-4.4978	SCARF1
MTDH	0.226008	24.257	0.561195	0.577156	0.997926	-4.77724	MTDH
CNN2	0.225886	30.683	1.77682	0.0804787	0.997926	-4.20665	CNN2
LMAN2	0.225271	27.2929	1.88139	0.0645921	0.997926	-4.12802	LMAN2
APOBR	0.225241	24.6684	0.686789	0.495308	0.997926	-4.74868	APOBR
HNRNPA2B1	0.223706	21.9531	0.561485	0.57743	0.997926	-4.75575	HNRNPA2B1
ARHGEF2	0.222894	24.3159	0.831625	0.408848	0.997926	-4.72977	ARHGEF2
PF4	0.222767	32.088	0.788839	0.433197	0.997926	-4.74655	PF4
FKBP3	0.222424	26.9667	1.61189	0.112041	0.997926	-4.32285	FKBP3
PSMD3	0.222362	24.9316	1.11981	0.267235	0.997926	-4.60662	PSMD3
CD82	0.221686	22.8947	0.724833	0.472281	0.997926	-4.72067	CD82
ERMP1	0.221631	23.9391	0.667008	0.507756	0.997926	-4.74825	ERMP1
EMILIN1	0.221411	29.8561	1.48636	0.142227	0.997926	-4.40463	EMILIN1
JAGN1	0.220806	22.4473	0.754349	0.454818	0.997926	-4.70762	JAGN1
TCEB2	0.220557	26.2421	2.31029	0.0241973	0.997926	-3.76789	TCEB2
FLAD1	0.219455	21.8908	2.18565	0.0362006	0.997926	-4.13832	FLAD1
SDPR	0.219303	32.1959	1.43724	0.155654	0.997926	-4.43503	SDPR
KCNAB2	0.218986	23.2056	0.851968	0.398116	0.997926	-4.70062	KCNAB2
UQCRFS1;UQCRFS1P1	0.218182	26.1229	1.42986	0.157754	0.997926	-4.43952	UQCRFS1;UQCRFS1P1
MYO1C	0.217989	25.5047	0.693103	0.490821	0.997926	-4.77778	MYO1C
RAB5B	0.21763	25.0654	1.39434	0.168168	0.997926	-4.46083	RAB5B
ACTBL2	0.216676	26.8191	1.53316	0.130298	0.997926	-4.37483	ACTBL2
GNG10	0.215672	23.712	1.08245	0.283751	0.997926	-4.61899	GNG10
PPP1R9B	0.214771	26.3006	1.45605	0.150399	0.997926	-4.4235	PPP1R9B
EVPL	0.21451	22.8522	0.356903	0.723289	0.997926	-4.75659	EVPL
ZFAND2B	0.21412	22.7234	0.89295	0.375898	0.997926	-4.69109	ZFAND2B
ATP6V1F	0.213176	23.3811	0.836008	0.407538	0.997926	-4.69166	ATP6V1F
ABHD11	0.213021	26.7839	0.957314	0.342109	0.997926	-4.68216	ABHD11
CDK5RAP3	0.212743	23.9075	1.11067	0.271046	0.997926	-4.61249	CDK5RAP3
GGCT	0.21271	23.9061	1.02746	0.308842	0.997926	-4.63735	GGCT
NCK2	0.212488	27.6722	1.56105	0.123578	0.997926	-4.35668	NCK2
ATE1	0.211918	25.2851	1.17569	0.24419	0.997926	-4.58115	ATE1
OSTC	0.211711	24.4186	0.736804	0.46488	0.997926	-4.72336	OSTC
SH3GLB2	0.211541	26.2667	1.55164	0.125814	0.997926	-4.36283	SH3GLB2
EGF	0.211492	25.6188	1.46719	0.147353	0.997926	-4.4166	EGF
GNG5	0.211185	26.9622	0.784309	0.43583	0.997926	-4.74812	GNG5
EIF3A	0.21106	24.2704	0.932251	0.354987	0.997926	-4.68582	EIF3A
DAG1	0.210659	26.1602	1.01855	0.312354	0.997926	-4.65581	DAG1
ME1	0.209946	24.3304	0.459598	0.647544	0.997926	-4.81547	ME1
SMS	0.209866	25.0273	1.23128	0.222845	0.997926	-4.55235	SMS
FAM26E	0.209049	22.3729	0.723876	0.474196	0.997926	-4.68686	FAM26E
RTN4_1	0.208157	25.3258	0.735995	0.465221	0.997926	-4.73137	RTN4_1
DCAKD	0.20662	22.7634	0.875014	0.388025	0.997926	-4.65131	DCAKD
DOCK8	0.205826	24.9778	0.717119	0.476069	0.997926	-4.76661	DOCK8
TTC1	0.205577	25.4424	1.26636	0.210175	0.997926	-4.53332	TTC1
EEF1B2	0.205261	27.6173	1.33868	0.185541	0.997926	-4.49324	EEF1B2
DNM1L	0.204931	30.6686	2.62721	0.010823	0.997926	-3.46653	DNM1L
ARHGAP4	0.204203	25.1862	1.0358	0.3043	0.997926	-4.64811	ARHGAP4
BANF1	0.204067	25.1458	0.943739	0.349008	0.997926	-4.68516	BANF1
SNX6	0.203712	25.854	0.856338	0.395092	0.997926	-4.72219	SNX6
ATP6V1C1	0.20343	25.0531	0.807484	0.422509	0.997926	-4.73667	ATP6V1C1
DST	0.203104	23.9831	0.762527	0.450672	0.997926	-4.68299	DST
NECAP2	0.201756	23.3774	1.43519	0.156967	0.997926	-4.4429	NECAP2
NDUFS5	0.201755	23.4748	0.748318	0.457497	0.997926	-4.74341	NDUFS5
HLA-G	0.201729	25.2141	0.588299	0.55919	0.997926	-4.76	HLA-G
DDAH2	0.201622	25.3701	1.21724	0.228176	0.997926	-4.55889	DDAH2
IAH1	0.201596	22.7972	1.35817	0.179925	0.997926	-4.48426	IAH1
TRIP10	0.200945	25.8393	1.12792	0.26368	0.997926	-4.60491	TRIP10
ORMDL3	0.200599	23.2323	0.934486	0.355235	0.997926	-4.65078	ORMDL3
ADD3	0.200552	26.1295	1.24618	0.217363	0.997926	-4.54442	ADD3
PSMD4	0.199301	25.8906	1.49352	0.140347	0.997926	-4.40013	PSMD4
F8A1	0.198949	23.6042	1.57452	0.121513	0.997926	-4.36821	F8A1
MAPK1IP1L	0.198202	24.3295	0.905329	0.369149	0.997926	-4.69076	MAPK1IP1L
ADAMDEC1	0.197666	24.3914	0.688042	0.49441	0.997926	-4.75431	ADAMDEC1
SH3GL1	0.197557	26.9917	1.33696	0.186095	0.997926	-4.49421	SH3GL1
DHRS7	0.196916	26.2769	1.80414	0.0760437	0.997926	-4.18648	DHRS7
PLXNB3	0.196822	24.4544	1.10189	0.27496	0.997926	-4.61428	PLXNB3
DGKA	0.19606	23.2738	0.899253	0.373273	0.997926	-4.66828	DGKA
PCNP	0.195848	23.6278	1.22397	0.226447	0.997926	-4.55142	PCNP
TREML1_1	0.195244	25.4796	0.910546	0.366044	0.997926	-4.70123	TREML1_1
GNAS	0.195012	23.799	1.05891	0.294084	0.997926	-4.63261	GNAS
LRRC59	0.194736	28.1279	1.75329	0.0844708	0.997926	-4.22382	LRRC59
SNX30	0.194591	22.4795	0.819014	0.417162	0.997926	-4.68518	SNX30
SDF2	0.194482	23.0329	0.467625	0.642848	0.997926	-4.73697	SDF2
CD40	0.194435	24.5325	0.944302	0.349441	0.997926	-4.66712	CD40
PPOX	0.194317	22.3145	1.0386	0.306053	0.997926	-4.61201	PPOX
ETHE1	0.194117	25.7323	1.28	0.205291	0.997926	-4.5261	ETHE1
TFRC	0.193476	21.0165	0.290416	0.772951	0.997926	-4.78649	TFRC
DLGAP4	0.192937	24.1058	0.9506	0.34587	0.997926	-4.67198	DLGAP4
EIF3H	0.192722	23.0466	1.14888	0.256635	0.997926	-4.58162	EIF3H
GUCY1A3	0.192433	26.5787	1.32625	0.189598	0.997926	-4.50031	GUCY1A3
WBP2	0.192372	26.8369	1.75139	0.0847995	0.997926	-4.2252	WBP2
SSR1	0.192114	25.2745	1.36916	0.175865	0.997926	-4.47564	SSR1
VARS	0.191415	24.5582	1.07484	0.28673	0.997926	-4.62755	VARS
CNOT1	0.191414	21.7431	1.46274	0.152385	0.997926	-4.45691	CNOT1
CISD2	0.191263	25.3669	1.11948	0.267234	0.997926	-4.60901	CISD2
ARL6IP5	0.191129	28.8394	1.75634	0.0839434	0.997926	-4.2216	ARL6IP5
CDV3	0.191054	27.0819	1.05349	0.296184	0.997926	-4.64008	CDV3
AHSA1	0.190699	24.424	1.60647	0.113482	0.997926	-4.33294	AHSA1
PGRMC2	0.190692	25.9559	1.57387	0.120582	0.997926	-4.34823	PGRMC2
DNM2	0.190484	28.25	1.40243	0.16575	0.997926	-4.45601	DNM2
PPIA	0.190404	32.6471	2.11193	0.0387088	0.997926	-3.94169	PPIA
SCRN2	0.189807	22.502	0.928758	0.358985	0.997926	-4.64667	SCRN2
CLASP1	0.189666	23.6229	0.892203	0.376294	0.997926	-4.69136	CLASP1
STT3A	0.189627	25.2196	1.86537	0.0668394	0.997926	-4.14031	STT3A
EIF3L	0.189091	26.0847	0.800374	0.426536	0.997926	-4.74253	EIF3L
DTX3L	0.188655	23.5719	1.11387	0.273309	0.997926	-4.58718	DTX3L
SH3BGRL3	0.188391	31.0349	1.1212	0.266505	0.997926	-4.60818	SH3BGRL3
CTBP1	0.187832	22.7859	1.30431	0.197949	0.997926	-4.51288	CTBP1
MLC1	0.187802	22.9963	0.800322	0.429032	0.997926	-4.67783	MLC1
DCTN6	0.187486	24.0914	1.37455	0.174356	0.997926	-4.47334	DCTN6
ADPGK	0.187375	22.1384	1.02602	0.309887	0.997926	-4.63187	ADPGK
SEC23IP	0.186662	23.8721	1.2533	0.214934	0.997926	-4.53978	SEC23IP
ACAA1	0.185925	24.8826	0.774548	0.441584	0.997926	-4.74796	ACAA1
STK38	0.184983	26.3898	1.08738	0.281059	0.997926	-4.62435	STK38
STT3B	0.184869	25.025	1.67182	0.0995745	0.997926	-4.28175	STT3B
PCK2	0.184575	23.3443	0.601018	0.550329	0.997926	-4.78118	PCK2
PREP	0.184249	25.6487	1.08156	0.283616	0.997926	-4.62708	PREP
ZC3HAV1	0.184206	24.7899	0.91001	0.366381	0.997926	-4.70008	ZC3HAV1
ATP5H	0.183654	28.0063	1.50475	0.137442	0.997926	-4.39302	ATP5H
TTC38	0.183157	22.3546	0.825837	0.41401	0.997926	-4.6797	TTC38
VAPB	0.183032	27.2068	1.37392	0.17439	0.997926	-4.47286	VAPB
TMED5	0.18299	24.5835	1.37118	0.175399	0.997926	-4.47503	TMED5
MYL9	0.181831	30.7942	1.10163	0.274859	0.997926	-4.61759	MYL9
TMEM30A	0.18047	25.4933	1.53133	0.13075	0.997926	-4.37601	TMEM30A
LYPLA2	0.179683	25.4739	0.873128	0.385946	0.997926	-4.71583	LYPLA2
FHL2	0.179199	24.4635	0.712038	0.479546	0.997926	-4.74758	FHL2
SH3GLB1	0.179115	27.1464	1.37527	0.173973	0.997926	-4.47207	SH3GLB1
PPIL3	0.179019	23.0489	0.86219	0.392595	0.997926	-4.69159	PPIL3
PLCB2	0.178886	24.685	0.821173	0.414679	0.997926	-4.73512	PLCB2
CDK3	0.17865	24.8417	0.937979	0.35265	0.997926	-4.66778	CDK3
SURF4	0.176634	25.7564	0.893409	0.375132	0.997926	-4.70658	SURF4
HSPH1	0.176579	25.2776	1.18229	0.241583	0.997926	-4.5778	HSPH1
SDF2L1	0.176262	24.2232	1.22008	0.227346	0.997926	-4.55596	SDF2L1
SLFN14	0.175853	25.6616	0.648244	0.519209	0.997926	-4.79105	SLFN14
LRRC40	0.175469	22.0503	1.33318	0.188038	0.997926	-4.49745	LRRC40
MAPK3	0.175429	23.0811	0.973634	0.334636	0.997926	-4.65982	MAPK3
DDRGK1	0.175313	23.4361	0.681948	0.497972	0.997926	-4.76964	DDRGK1
RAB5A	0.175287	23.0495	0.918757	0.363088	0.997926	-4.66561	RAB5A
TACC1	0.175051	25.1045	0.872411	0.386334	0.997926	-4.7161	TACC1
ZNF8	0.174564	25.406	0.280094	0.780739	0.997926	-4.79881	ZNF8
STX12	0.174363	25.1187	0.825418	0.412335	0.997926	-4.73201	STX12
IKBKG	0.174195	24.7992	0.835549	0.406654	0.997926	-4.72669	IKBKG
ALDH18A1	0.173652	22.6081	0.842576	0.405138	0.997926	-4.66945	ALDH18A1
DOCK7	0.172833	25.7706	0.76073	0.449734	0.997926	-4.7544	DOCK7
PECAM1	0.172812	30.5689	1.75025	0.0849974	0.997926	-4.22602	PECAM1
AKR1B1	0.172778	25.761	1.28338	0.204111	0.997926	-4.52424	AKR1B1
NEXN	0.172588	30.1628	1.34726	0.182775	0.997926	-4.48831	NEXN
MARS	0.172347	24.6193	0.579926	0.56409	0.997926	-4.8053	MARS
ST3GAL6	0.171873	25.9288	0.959009	0.341261	0.997926	-4.68145	ST3GAL6
CTGF	0.171662	25.8259	0.638096	0.52591	0.997926	-4.78395	CTGF
TAP1	0.171614	25.6817	1.12477	0.264999	0.997926	-4.60644	TAP1
IGHA1	0.171289	27.1803	0.673379	0.503196	0.997926	-4.78372	IGHA1
AZGP1	0.170779	23.4411	0.435545	0.664775	0.997926	-4.82187	AZGP1
TRAPPC3	0.17076	24.6394	1.21505	0.229006	0.997926	-4.56002	TRAPPC3
VPS41	0.170131	21.8826	1.17852	0.2467	0.997926	-4.56602	VPS41
ARMCX3	0.169979	24.1654	1.48356	0.143502	0.997926	-4.41226	ARMCX3
ALDH4A1	0.169547	25.0889	0.558483	0.578516	0.997926	-4.815	ALDH4A1
CPM	0.16949	22.9435	0.990904	0.329097	0.997926	-4.62321	CPM
DBI	0.169452	28.0992	0.90222	0.370415	0.997926	-4.70453	DBI
ERLIN2	0.168841	23.4762	1.3356	0.18696	0.997926	-4.49565	ERLIN2
GUSB	0.168813	23.5743	1.14664	0.25656	0.997926	-4.58822	GUSB
SRI	0.168362	28.2548	1.59075	0.116727	0.997926	-4.33703	SRI
ATP5I	0.168347	25.5509	2.00069	0.0498593	0.997926	-4.03729	ATP5I
ANXA6	0.16829	24.7489	1.10509	0.273584	0.997926	-4.61279	ANXA6
BSDC1	0.167937	23.1615	0.771531	0.444784	0.997926	-4.69407	BSDC1
FAM129A	0.167683	23.8127	0.685868	0.495662	0.997926	-4.76081	FAM129A
DNAJC10	0.166794	24.2444	1.35653	0.181653	0.997926	-4.49112	DNAJC10
RALB	0.16673	28.3486	1.52772	0.131644	0.997926	-4.37834	RALB
PDHA1	0.166498	26.6393	1.30606	0.196334	0.997926	-4.51167	PDHA1
EIF3I	0.166406	25.1991	1.2514	0.215467	0.997926	-4.54162	EIF3I
LMNA	0.165811	25.6983	0.797367	0.428266	0.997926	-4.74358	LMNA
TBK1	0.165669	22.3532	0.883023	0.382879	0.997926	-4.65739	TBK1
RPLP2	0.165603	25.4957	0.938761	0.351479	0.997926	-4.68983	RPLP2
UPF1	0.165343	24.4256	1.07246	0.287652	0.997926	-4.63133	UPF1
PTK2	0.164426	26.8058	1.17977	0.242577	0.997926	-4.57908	PTK2
GALK1	0.164288	25.025	1.24172	0.219149	0.997926	-4.54586	GALK1
CLU	0.164249	30.8179	1.05576	0.295155	0.997926	-4.63904	CLU
RTN2	0.163895	25.9521	1.01282	0.315063	0.997926	-4.65834	RTN2
ARHGEF7	0.163635	25.5151	0.773847	0.441948	0.997926	-4.7517	ARHGEF7
USP9X	0.163534	25.2066	0.544049	0.588381	0.997926	-4.81639	USP9X
FGB	0.16343	34.0594	1.24174	0.218986	0.997926	-4.54679	FGB
GNL1	0.163214	22.2254	0.871814	0.38937	0.997926	-4.65922	GNL1
BICD2	0.162901	24.7996	0.563904	0.574982	0.997926	-4.79819	BICD2
FAM65C	0.162499	24.0444	1.39164	0.169229	0.997926	-4.46358	FAM65C
ATP5D	0.161931	26.3665	0.985809	0.328101	0.997926	-4.66893	ATP5D
CD2AP	0.161398	27.4475	1.11833	0.267718	0.997926	-4.60957	CD2AP
MSRA	0.16112	24.8725	1.07849	0.285498	0.997926	-4.62072	MSRA
TM9SF4	0.160946	23.2744	0.605301	0.547328	0.997926	-4.79055	TM9SF4
SPTAN1	0.160894	27.5422	0.806026	0.423294	0.997926	-4.74053	SPTAN1
BSG	0.1605	26.9789	1.50602	0.137116	0.997926	-4.39222	BSG
ALG10;ALG10B	0.160446	22.8836	0.738172	0.463909	0.997926	-4.72872	ALG10;ALG10B
LRRFIP1_1	0.160277	26.631	0.777239	0.439959	0.997926	-4.75055	LRRFIP1_1
ILK	0.160137	32.5732	1.77162	0.0813477	0.997926	-4.21046	ILK
RPLP0;RPLP0P6	0.159906	23.0959	0.7272	0.470227	0.997926	-4.74251	RPLP0;RPLP0P6
SUCLG1	0.159354	25.4772	0.961453	0.340041	0.997926	-4.68043	SUCLG1
LSM1	0.159024	25.2225	1.03582	0.304563	0.997926	-4.64204	LSM1
MPRIP	0.15873	25.3923	0.758843	0.450808	0.997926	-4.75676	MPRIP
IGHG3	0.158377	25.1078	0.598014	0.552108	0.997926	-4.79852	IGHG3
TBC1D10B	0.158208	22.9419	0.507344	0.614176	0.997926	-4.78811	TBC1D10B
AIMP1	0.157811	25.4379	1.14951	0.254739	0.997926	-4.59428	AIMP1
FABP5	0.15748	26.5985	1.18187	0.24175	0.997926	-4.57801	FABP5
VPS29	0.156731	26.0582	0.974018	0.333814	0.997926	-4.67512	VPS29
CANX	0.156507	30.2724	1.64761	0.104468	0.997926	-4.29851	CANX
FAM162A	0.156478	26.2818	1.02884	0.307533	0.997926	-4.65123	FAM162A
ATP5J2	0.1562	24.0219	0.506459	0.614381	0.997926	-4.82282	ATP5J2
RNH1	0.155582	28.399	1.45067	0.151888	0.997926	-4.42681	RNH1
CALD1	0.155313	23.1266	0.431184	0.668816	0.997926	-4.74867	CALD1
SNAP29	0.154435	26.6143	0.742297	0.460697	0.997926	-4.76222	SNAP29
EMD	0.154408	28.241	1.0895	0.280128	0.997926	-4.62335	EMD
VAMP3	0.154391	26.8492	0.746682	0.458064	0.997926	-4.76079	VAMP3
AP1S2	0.154351	24.5213	1.49314	0.141772	0.997926	-4.41762	AP1S2
PPP6R1	0.154063	23.9942	1.21017	0.230936	0.997926	-4.56164	PPP6R1
USP47	0.153963	25.5615	0.519461	0.60528	0.997926	-4.82432	USP47
TMEM109	0.153798	25.461	1.25708	0.213491	0.997926	-4.5383	TMEM109
TUBB4A	0.153372	22.7224	0.362188	0.718896	0.997926	-4.79481	TUBB4A
LEPRE1	0.153226	24.1307	1.42789	0.158482	0.997926	-4.4425	LEPRE1
PSMB4	0.153183	25.4397	1.01965	0.311836	0.997926	-4.65532	PSMB4
TXNDC5	0.153124	28.0593	1.28208	0.204564	0.997926	-4.52495	TXNDC5
HSP90B1	0.152885	31.8829	2.20167	0.0314001	0.997926	-3.86455	HSP90B1
DNAJC5	0.151855	24.1346	0.836272	0.406359	0.997926	-4.72168	DNAJC5
HSPA4	0.151692	27.824	1.66672	0.10059	0.997926	-4.2853	HSPA4
MEMO1	0.151451	24.5416	1.0204	0.311546	0.997926	-4.65281	MEMO1
TAOK1	0.151062	26.7057	0.87009	0.387591	0.997926	-4.71699	TAOK1
GSTK1	0.15069	27.2671	1.23853	0.220165	0.997926	-4.5485	GSTK1
HSPA6	0.150366	28.9415	1.18271	0.241419	0.997926	-4.57758	HSPA6
PNKD	0.150184	25.4834	0.602425	0.549078	0.997926	-4.80372	PNKD
SERPINB6	0.149985	28.7192	1.91211	0.0604632	0.997926	-4.10421	SERPINB6
DAPP1	0.149718	25.9882	0.884059	0.380063	0.997926	-4.71163	DAPP1
ABI2	0.149398	22.0885	0.812286	0.421071	0.997926	-4.68591	ABI2
SNX4	0.14933	22.6794	0.588473	0.558527	0.997926	-4.79474	SNX4
DPY19L1	0.149062	22.9934	0.860425	0.394644	0.997926	-4.67573	DPY19L1
PDGFB	0.149046	24.8832	0.526599	0.600372	0.997926	-4.82051	PDGFB
RAB4B	0.148978	24.6505	1.14034	0.25851	0.997926	-4.59882	RAB4B
F11R	0.148611	29.2691	1.34496	0.183515	0.997926	-4.48964	F11R
HSPA9	0.148352	28.5988	1.55313	0.125458	0.997926	-4.36186	HSPA9
BAG5	0.147755	23.8338	0.548326	0.585846	0.997926	-4.77583	BAG5
TAGLN2	0.147708	33.2415	0.933593	0.354118	0.997926	-4.69195	TAGLN2
MESDC2	0.14759	25.5438	1.43439	0.156461	0.997926	-4.43677	MESDC2
CUL5	0.147547	23.5855	0.557105	0.579588	0.997926	-4.7998	CUL5
GLS	0.147467	25.7587	0.794571	0.429879	0.997926	-4.74456	GLS
EIF4B	0.147399	26.3576	0.734343	0.465495	0.997926	-4.76481	EIF4B
CD59	0.147249	25.8253	0.931065	0.355414	0.997926	-4.69298	CD59
2015-09-01	0.146889	23.742	1.21614	0.22867	0.997926	-4.55909	2015-09-01
DDX6	0.146854	24.3746	0.660512	0.5114	0.997926	-4.78558	DDX6
RUVBL2	0.146157	25.7785	1.07302	0.287402	0.997926	-4.63107	RUVBL2
HERC4	0.145623	23.4541	0.948266	0.347119	0.997926	-4.67448	HERC4
LARS	0.145537	22.8409	0.52469	0.602199	0.997926	-4.77146	LARS
PSMD10	0.145521	25.642	1.12758	0.26382	0.997926	-4.60507	PSMD10
FER	0.145165	22.2921	0.987954	0.327999	0.997926	-4.64748	FER
ZYX	0.144918	32.7918	1.20273	0.23363	0.997926	-4.56729	ZYX
ARAP1	0.144854	27.4105	0.998262	0.322014	0.997926	-4.66471	ARAP1
DCTN3	0.144763	25.8887	1.82771	0.0723825	0.997926	-4.16886	DCTN3
HSPB1	0.144476	31.2732	0.95142	0.345067	0.997926	-4.68461	HSPB1
SERPINH1	0.144455	26.7664	1.14227	0.257714	0.997926	-4.59787	SERPINH1
RRP1B	0.144146	24.886	1.11771	0.271687	0.997926	-4.58518	RRP1B
EIF3B	0.143893	25.3165	0.629425	0.53141	0.997926	-4.79438	EIF3B
RIC8A	0.143842	23.4634	1.07524	0.286699	0.997926	-4.62473	RIC8A
BRK1	0.143508	26.5632	1.19822	0.235369	0.997926	-4.56963	BRK1
STX7	0.1432	27.8053	0.988896	0.326539	0.997926	-4.66876	STX7
RMDN3	0.143053	22.914	0.740505	0.462243	0.997926	-4.73438	RMDN3
STK39	0.142922	24.1003	0.938447	0.351638	0.997926	-4.68996	STK39
PPIB	0.142719	30.9898	2.1139	0.0385338	0.997926	-3.94003	PPIB
ABLIM1	0.142579	23.8025	0.416516	0.678616	0.997926	-4.82892	ABLIM1
SUMF2	0.142518	22.8594	0.693326	0.491807	0.997926	-4.7269	SUMF2
CXCL12	0.142463	22.7023	0.800745	0.427459	0.997926	-4.70363	CXCL12
GCA	0.142267	24.291	1.32081	0.191556	0.997926	-4.50334	GCA
AIFM1	0.142131	27.141	1.01613	0.313496	0.997926	-4.65688	AIFM1
ATP2A3_1	0.14126	31.0983	1.61353	0.111682	0.997926	-4.32174	ATP2A3_1
SEC13	0.141081	24.373	0.747007	0.458404	0.997926	-4.73559	SEC13
SERPINC1	0.140877	25.6475	0.790529	0.432218	0.997926	-4.74597	SERPINC1
DENND2C	0.140593	22.459	0.805041	0.425095	0.997926	-4.69909	DENND2C
EPS15L1	0.140371	27.2399	1.387	0.170384	0.997926	-4.46517	EPS15L1
PVRL2	0.14023	24.5849	0.672347	0.504267	0.997926	-4.75614	PVRL2
MYL6_1	0.139822	33.3021	1.15831	0.251157	0.997926	-4.5899	MYL6_1
LTA4H	0.139783	25.6857	0.732692	0.466539	0.997926	-4.76355	LTA4H
ICAM2	0.13906	27.6851	0.786808	0.434377	0.997926	-4.74726	ICAM2
TOR4A	0.13872	27.6232	1.2453	0.217686	0.997926	-4.54489	TOR4A
TIMM44	0.138511	22.6823	0.763785	0.448955	0.997926	-4.71248	TIMM44
ACSS1	0.138504	24.7013	0.845611	0.401058	0.997926	-4.72466	ACSS1
PRPSAP2	0.137838	25.9098	0.671234	0.504553	0.997926	-4.78436	PRPSAP2
PFN3	0.137678	23.0322	0.925104	0.35916	0.997926	-4.67677	PFN3
CD47	0.137499	28.1036	1.71424	0.0914556	0.997926	-4.25189	CD47
SLC37A1	0.137312	23.0985	0.898766	0.373529	0.997926	-4.67341	SLC37A1
NBEAL2	0.137167	28.3866	1.2185	0.227628	0.997926	-4.55908	NBEAL2
ATOX1	0.136797	25.8524	0.868913	0.38834	0.997926	-4.71299	ATOX1
NCKAP1L	0.136554	26.6406	0.531034	0.597283	0.997926	-4.82163	NCKAP1L
ATP6AP2	0.136226	23.2458	1.28554	0.203519	0.997926	-4.5226	ATP6AP2
GLRX5	0.135697	23.3436	0.830699	0.4105	0.997926	-4.69133	GLRX5
LPCAT3	0.135578	24.1501	0.883417	0.380702	0.997926	-4.70177	LPCAT3
UQCR11	0.135057	22.7301	0.272759	0.786466	0.997926	-4.77039	UQCR11
IMUP	0.13502	26.5128	0.621631	0.536528	0.997926	-4.79006	IMUP
ARHGAP17	0.134836	23.8921	0.723901	0.472291	0.997926	-4.74416	ARHGAP17
ERGIC1	0.134648	24.6761	0.819692	0.415619	0.997926	-4.73084	ERGIC1
RDX	0.134433	26.5265	0.821907	0.414264	0.997926	-4.73486	RDX
UBXN4	0.133951	22.6586	0.51381	0.610498	0.997926	-4.74047	UBXN4
ORM2	0.133338	25.0907	0.304642	0.761705	0.997926	-4.85387	ORM2
DLAT	0.133199	24.61	0.592926	0.555448	0.997926	-4.80204	DLAT
CDC5L	0.132932	26.2283	0.187523	0.852324	0.997926	-4.77096	CDC5L
PDHB	0.132708	25.8931	0.876264	0.384307	0.997926	-4.71163	PDHB
COASY	0.13255	24.9527	0.731271	0.4674	0.997926	-4.76401	COASY
APOC1	0.13223	25.0674	0.332043	0.740989	0.997926	-4.85737	APOC1
CYB5A	0.132077	24.1714	0.677484	0.501143	0.997926	-4.74557	CYB5A
ENDOD1	0.132042	28.821	1.72099	0.0902148	0.997926	-4.24707	ENDOD1
TFCP2	0.131882	22.4326	0.818527	0.417754	0.997926	-4.67876	TFCP2
PTRHD1	0.13169	25.0008	0.714294	0.477801	0.997926	-4.76568	PTRHD1
C11orf68	0.131615	23.0392	0.656655	0.514584	0.997926	-4.74398	C11orf68
SRGN	0.13133	28.4338	0.696014	0.489008	0.997926	-4.77689	SRGN
HARS	0.131243	26.495	1.12885	0.263289	0.997926	-4.60446	HARS
PPM1F	0.131058	27.1532	1.41214	0.162883	0.997926	-4.45021	PPM1F
DNAJC13	0.131013	23.7809	0.897894	0.372999	0.997926	-4.69073	DNAJC13
CHMP4B	0.131012	25.5779	0.828319	0.410651	0.997926	-4.73254	CHMP4B
AKR1A1	0.130786	26.3239	1.42137	0.160196	0.997926	-4.44466	AKR1A1
TBC1D23	0.130466	23.9817	0.859407	0.39352	0.997926	-4.71799	TBC1D23
SPTB	0.129793	29.8622	0.930597	0.355654	0.997926	-4.69317	SPTB
HLA-B	0.129696	28.7182	0.534721	0.594746	0.997926	-4.82076	HLA-B
HGS	0.129576	25.8128	0.667165	0.50713	0.997926	-4.78556	HGS
BET1	0.129504	25.5748	0.587605	0.559066	0.997926	-4.79503	BET1
ANO10	0.12854	23.7857	0.336395	0.73776	0.997926	-4.84355	ANO10
TSPAN9	0.12852	25.779	0.717276	0.475928	0.997926	-4.7665	TSPAN9
IGHG2	0.128118	27.3874	0.448554	0.65531	0.997926	-4.83955	IGHG2
APOC3	0.127979	26.1891	0.334842	0.738967	0.997926	-4.8423	APOC3
UFC1	0.127795	25.7519	0.827975	0.410896	0.997926	-4.73109	UFC1
RARS	0.127727	26.0453	0.612982	0.542119	0.997926	-4.80088	RARS
CDC37	0.126936	26.7561	1.02191	0.310773	0.997926	-4.65432	CDC37
F2RL3	0.126022	24.0167	0.757487	0.451758	0.997926	-4.75024	F2RL3
KPNA1	0.125974	24.5042	0.858572	0.393868	0.997926	-4.72135	KPNA1
ASL	0.125476	25.7958	0.675037	0.50215	0.997926	-4.78323	ASL
HDGF	0.125445	24.5295	0.622191	0.536201	0.997926	-4.7903	HDGF
ANK1	0.125169	28.1368	0.487749	0.627439	0.997926	-4.8314	ANK1
PDIA5	0.125113	29.2219	0.761662	0.449135	0.997926	-4.75582	PDIA5
RUFY1	0.125059	26.8584	0.572574	0.568994	0.997926	-4.81147	RUFY1
ELAVL1	0.124847	22.9253	0.800314	0.428	0.997926	-4.69332	ELAVL1
USP4	0.124648	22.6203	0.663616	0.510027	0.997926	-4.74859	USP4
NT5C	0.124379	23.4372	0.732484	0.467207	0.997926	-4.73948	NT5C
LCLAT1	0.123931	22.7804	0.516851	0.607215	0.997926	-4.81164	LCLAT1
GLIPR2	0.123873	24.3769	0.642319	0.523142	0.997926	-4.78263	GLIPR2
ALDOC	0.123871	25.6311	0.477863	0.63442	0.997926	-4.83352	ALDOC
ITGB1	0.12354	30.8024	0.877597	0.383534	0.997926	-4.71412	ITGB1
TIMM10	0.123414	23.1222	0.37823	0.707525	0.997926	-4.75804	TIMM10
GNB2	0.123245	27.5722	1.08841	0.280605	0.997926	-4.62386	GNB2
UNC45A	0.123218	27.763	1.36626	0.176769	0.997926	-4.47733	UNC45A
HM13	0.123096	23.2966	0.730798	0.468164	0.997926	-4.72924	HM13
DGKG	0.12256	24.1023	0.714596	0.477527	0.997926	-4.77111	DGKG
TMEM40	0.122491	27.5319	0.931787	0.355043	0.997926	-4.69268	TMEM40
TTR	0.122481	29.2859	0.718347	0.475228	0.997926	-4.76993	TTR
EHHADH	0.122295	22.3858	0.501588	0.619359	0.997926	-4.72375	EHHADH
ARSA	0.122171	22.598	0.345714	0.731123	0.997926	-4.79951	ARSA
EEF1D	0.122098	27.8869	1.29499	0.200101	0.997926	-4.51783	EEF1D
TBXAS1	0.121854	29.6754	1.42452	0.159286	0.997926	-4.44275	TBXAS1
ITGA2	0.121704	28.9105	0.737223	0.463754	0.997926	-4.76388	ITGA2
RAB13	0.121467	23.9833	0.60209	0.549819	0.997926	-4.75863	RAB13
SEC61G	0.121443	23.0528	0.904782	0.371714	0.997926	-4.65089	SEC61G
DPYSL2	0.121442	28.9839	1.72036	0.0903299	0.997926	-4.24752	DPYSL2
GLUD1	0.121365	27.3703	1.39503	0.167959	0.997926	-4.46041	GLUD1
FYB	0.121161	29.1893	1.38996	0.169486	0.997926	-4.46342	FYB
NRGN	0.121094	26.6087	0.725046	0.471138	0.997926	-4.7678	NRGN
RCHY1	0.121091	22.9253	0.490076	0.626394	0.997926	-4.77972	RCHY1
NDUFA4	0.120996	26.4158	1.19259	0.23755	0.997926	-4.57252	NDUFA4
HEXA	0.12083	22.8859	0.334617	0.739788	0.997926	-4.76443	HEXA
PLEKHF1	0.120234	23.9325	1.14419	0.257857	0.997926	-4.5871	PLEKHF1
EIF2B3	0.119706	22.5442	0.859051	0.39527	0.997926	-4.67334	EIF2B3
BROX	0.119681	24.4538	0.667741	0.506846	0.997926	-4.77958	BROX
UBE2V1	0.119665	27.7695	1.62537	0.109132	0.997926	-4.31372	UBE2V1
SFXN1	0.119633	25.4761	0.716123	0.476591	0.997926	-4.77063	SFXN1
PANX1	0.119597	24.2334	0.609073	0.544691	0.997926	-4.80193	PANX1
ITGB5	0.119455	25.5979	0.741465	0.461197	0.997926	-4.76249	ITGB5
ATP8A1	0.119366	26.1992	0.765781	0.446698	0.997926	-4.75443	ATP8A1
MYL12A	0.119325	32.2451	0.652947	0.516192	0.997926	-4.7897	MYL12A
LTF	0.119298	22.2733	0.177017	0.860601	0.997926	-4.75899	LTF
CD9	0.118958	31.483	1.00822	0.317248	0.997926	-4.66036	CD9
TAPBP	0.118641	25.787	0.754553	0.453503	0.997926	-4.74925	TAPBP
TRAM1	0.118548	23.0251	0.614375	0.541631	0.997926	-4.76274	TRAM1
TMEM87B	0.11853	24.1079	0.756982	0.452217	0.997926	-4.74146	TMEM87B
AP2M1	0.118263	25.7755	0.811702	0.420053	0.997926	-4.73852	AP2M1
ARF4	0.11816	26.5465	1.58602	0.117797	0.997926	-4.34018	ARF4
ATP6V1G1	0.118057	25.4981	0.603655	0.548337	0.997926	-4.79722	ATP6V1G1
REPS2	0.117796	23.5185	0.646239	0.52066	0.997926	-4.77968	REPS2
CARS	0.117128	24.5919	0.539734	0.591368	0.997926	-4.81051	CARS
LAT	0.117058	26.011	0.549802	0.584421	0.997926	-4.81713	LAT
GSPT1	0.116784	27.4666	0.762999	0.448343	0.997926	-4.75537	GSPT1
GLO1	0.11657	27.4952	1.55836	0.124214	0.997926	-4.35844	GLO1
TPP1	0.11644	27.2734	0.7369	0.463994	0.997926	-4.7603	TPP1
PF4V1	0.1163	33.2578	0.452085	0.652777	0.997926	-4.83884	PF4V1
COX6C	0.116242	26.5902	1.10954	0.27146	0.997926	-4.6138	COX6C
METTL7A	0.116116	24.7889	0.742305	0.460784	0.997926	-4.75862	METTL7A
ITGB3	0.116048	34.0583	1.4106	0.163335	0.997926	-4.45113	ITGB3
RPLP1	0.115247	23.592	0.219795	0.827333	0.997926	-4.75256	RPLP1
COPS2	0.115181	26.9607	0.783759	0.436151	0.997926	-4.74831	COPS2
PDE3A	0.115148	26.7477	0.967474	0.337047	0.997926	-4.67789	PDE3A
ORAI1	0.115074	23.1531	1.28912	0.20376	0.997926	-4.52121	ORAI1
ALCAM	0.114882	22.2907	0.585177	0.561332	0.997926	-4.75015	ALCAM
FARSB	0.114617	25.4596	0.389326	0.698453	0.997926	-4.84066	FARSB
ST13;ST13P4	0.114576	28.187	1.19013	0.238511	0.997926	-4.57379	ST13;ST13P4
LAMP1	0.114517	26.9555	1.31359	0.193801	0.997926	-4.50745	LAMP1
SBDS	0.114274	24.9197	0.695132	0.489599	0.997926	-4.77529	SBDS
PFN1	0.113958	33.6861	1.52938	0.131232	0.997926	-4.37727	PFN1
TLDC1	0.113947	23.3454	0.503672	0.616423	0.997926	-4.81232	TLDC1
NOMO2;NOMO1;NOMO3	0.113898	23.6558	0.3337	0.740336	0.997926	-4.78333	NOMO2;NOMO1;NOMO3
PSMD7	0.113398	26.5785	0.784134	0.435932	0.997926	-4.74818	PSMD7
RAB27B	0.113145	31.1059	1.73757	0.0872266	0.997926	-4.23518	RAB27B
SEC61A1	0.112874	23.1965	0.638548	0.525706	0.997926	-4.7795	SEC61A1
ZNRF2	0.112577	23.7503	0.456172	0.650655	0.997926	-4.76181	ZNRF2
DPM1	0.112532	23.2092	0.944729	0.348834	0.997926	-4.67584	DPM1
CORO1C	0.112219	31.3911	0.770247	0.444064	0.997926	-4.75292	CORO1C
TXN	0.111924	29.4255	0.845536	0.401047	0.997926	-4.72622	TXN
RAB8A	0.111752	28.5323	1.0172	0.312992	0.997926	-4.65641	RAB8A
DAAM1	0.111654	27.9169	0.899141	0.372039	0.997926	-4.70574	DAAM1
LYZ	0.111646	24.5967	0.410255	0.683263	0.997926	-4.81576	LYZ
PVALB	0.11151	23.4521	0.292262	0.771312	0.997926	-4.81948	PVALB
DNAJC3	0.111318	26.1053	0.891397	0.376146	0.997926	-4.70878	DNAJC3
UQCRB	0.111262	25.9015	0.597899	0.552075	0.997926	-4.80492	UQCRB
PAK2	0.111186	27.499	1.36696	0.17655	0.997926	-4.47692	PAK2
RNASET2	0.111185	23.7154	0.401279	0.689949	0.997926	-4.79456	RNASET2
PPCDC	0.111018	22.4575	0.445397	0.658831	0.997926	-4.73987	PPCDC
SMAP1	0.110721	24.1794	0.743753	0.459867	0.997926	-4.7581	SMAP1
CAMK2D	0.110452	23.569	0.445641	0.657452	0.997926	-4.83323	CAMK2D
CRLF3	0.110252	27.4018	1.2168	0.22827	0.997926	-4.55997	CRLF3
NAA25	0.110103	24.1605	0.617321	0.541099	0.997926	-4.71254	NAA25
MAN2B1	0.109898	24.6288	0.424323	0.673038	0.997926	-4.81773	MAN2B1
TRIM58	0.109741	26.6845	0.778765	0.439066	0.997926	-4.75002	TRIM58
USP15	0.109573	25.9914	0.568026	0.572059	0.997926	-4.81262	USP15
SLMAP	0.109529	27.5073	1.11857	0.267616	0.997926	-4.60945	SLMAP
CIAPIN1	0.109289	24.4005	0.67571	0.501808	0.997926	-4.77727	CIAPIN1
EIF4H	0.10927	26.6395	0.605169	0.547265	0.997926	-4.80298	EIF4H
PGRMC1	0.108694	28.0843	0.903265	0.369864	0.997926	-4.70412	PGRMC1
ARF5	0.108568	25.0823	0.754413	0.453444	0.997926	-4.75823	ARF5
EIF4A1	0.108417	28.2194	1.05575	0.295158	0.997926	-4.63905	EIF4A1
GYG1	0.108411	26.3442	0.565324	0.573883	0.997926	-4.8133	GYG1
PAPSS2	0.108264	23.8074	0.548692	0.585386	0.997926	-4.80011	PAPSS2
CYB5B	0.10824	26.1578	0.642929	0.522667	0.997926	-4.7885	CYB5B
VAV1	0.108219	25.3619	0.460272	0.64695	0.997926	-4.83493	VAV1
SMIM11	0.108078	20.8321	0.668121	0.50866	0.997926	-4.70076	SMIM11
ARPC5	0.107937	29.5107	0.730051	0.468095	0.997926	-4.76619	ARPC5
ARPC5L	0.107892	23.279	0.778577	0.439671	0.997926	-4.72308	ARPC5L
COX7A2	0.107313	26.006	0.989252	0.326428	0.997926	-4.66624	COX7A2
GAS2L1	0.1071	24.8848	0.723852	0.47191	0.997926	-4.76637	GAS2L1
CEPT1	0.106919	23.6552	0.509203	0.613967	0.997926	-4.71521	CEPT1
TSPAN32	0.106828	23.9535	0.767965	0.445961	0.997926	-4.72486	TSPAN32
FAM126A	0.106749	22.5024	0.536475	0.594903	0.997926	-4.73835	FAM126A
PRDX1	0.106556	29.7022	1.73103	0.0883958	0.997926	-4.23988	PRDX1
HTRA2	0.106536	22.99	0.771805	0.443703	0.997926	-4.72612	HTRA2
KIF5B	0.106475	27.6093	1.41711	0.161431	0.997926	-4.44722	KIF5B
COPZ1	0.10641	25.745	1.24452	0.21797	0.997926	-4.54531	COPZ1
ASRGL1	0.106209	23.1672	0.392304	0.696673	0.997926	-4.78751	ASRGL1
TAB2	0.106118	22.8742	0.611563	0.544261	0.997926	-4.72856	TAB2
PSMD2	0.105902	27.0012	0.869929	0.387678	0.997926	-4.71705	PSMD2
P4HB	0.1052	31.5514	1.23238	0.222439	0.997926	-4.55177	P4HB
SUCLA2	0.10518	25.3252	0.622236	0.536057	0.997926	-4.79835	SUCLA2
GANAB	0.104856	30.2454	1.99641	0.0502634	0.997926	-4.03724	GANAB
PCCA	0.104796	23.1056	0.60238	0.549798	0.997926	-4.75915	PCCA
SVIP	0.104764	23.3321	0.498816	0.620041	0.997926	-4.79485	SVIP
BID	0.104562	27.7641	0.583739	0.561503	0.997926	-4.80862	BID
TMX1	0.104557	26.9809	0.990258	0.325878	0.997926	-4.66818	TMX1
ACSL5	0.104418	24.7756	0.349874	0.727633	0.997926	-4.85212	ACSL5
VASP	0.10403	31.8465	0.82565	0.412153	0.997926	-4.73351	VASP
COPS7B	0.103951	23.4158	0.787802	0.434176	0.997926	-4.72801	COPS7B
CRYL1	0.103905	24.8974	0.712577	0.478902	0.997926	-4.76439	CRYL1
MRI1	0.103665	23.0773	0.495221	0.622518	0.997926	-4.78386	MRI1
GNAI2	0.103516	29.529	1.29073	0.201568	0.997926	-4.52019	GNAI2
NPLOC4	0.103387	26.7372	0.646539	0.520343	0.997926	-4.78958	NPLOC4
KLC1	0.10337	26.2137	0.910013	0.366323	0.997926	-4.70144	KLC1
CLIP2	0.10335	26.7622	0.528943	0.598725	0.997926	-4.82212	CLIP2
MANF	0.103249	29.4331	0.833677	0.407648	0.997926	-4.73058	MANF
FAM91A1	0.103122	22.538	0.476547	0.635748	0.997926	-4.79665	FAM91A1
APP	0.103069	29.5359	0.776256	0.440535	0.997926	-4.75088	APP
CRELD1	0.103011	23.0544	0.719291	0.476566	0.997926	-4.69582	CRELD1
AP1B1	0.102893	28.4559	1.08219	0.283338	0.997926	-4.62679	AP1B1
MBP	0.102893	25.4163	0.438359	0.662667	0.997926	-4.83683	MBP
PDIA6	0.102707	30.6869	1.15668	0.251821	0.997926	-4.59072	PDIA6
C2orf88	0.102563	26.8019	0.535437	0.594254	0.997926	-4.82059	C2orf88
POTEE	0.102554	24.314	0.505287	0.615365	0.997926	-4.79919	POTEE
MPC2	0.102421	23.0904	0.329168	0.743733	0.997926	-4.78218	MPC2
STAT3	0.102379	27.311	1.21503	0.22894	0.997926	-4.5609	STAT3
MSN	0.102367	32.1135	1.03972	0.302488	0.997926	-4.64634	MSN
PPA1	0.102247	25.0896	0.808914	0.421643	0.997926	-4.73951	PPA1
ECHS1	0.102218	26.3777	0.848785	0.399251	0.997926	-4.72501	ECHS1
RTN3	0.102108	28.1856	1.0361	0.304158	0.997926	-4.64797	RTN3
PPM1A	0.102037	28.2502	0.859696	0.393252	0.997926	-4.72093	PPM1A
PSMC2	0.101959	25.6539	0.86468	0.390531	0.997926	-4.71905	PSMC2
SHMT1	0.10182	24.1446	0.391134	0.69735	0.997926	-4.80887	SHMT1
AK3	0.101303	27.4278	0.891607	0.376034	0.997926	-4.70869	AK3
UMPS	0.100863	23.7452	0.488838	0.626822	0.997926	-4.81756	UMPS
PCYT2	0.100656	23.0952	0.641368	0.524379	0.997926	-4.74765	PCYT2
PLIN3	0.100558	27.4798	0.677169	0.500806	0.997926	-4.78259	PLIN3
RPS4X	0.100542	22.0335	0.235909	0.814615	0.997926	-4.80015	RPS4X
TMSB4X	0.100513	34.266	0.669125	0.505888	0.997926	-4.78498	TMSB4X
DENR	0.100262	25.4206	0.934861	0.353469	0.997926	-4.69143	DENR
SLC44A1	0.100231	26.621	0.767198	0.445861	0.997926	-4.75395	SLC44A1
ATP6V1A	0.0999637	28.7611	1.23613	0.221051	0.997926	-4.54978	ATP6V1A
NIT1	0.0994587	24.559	0.445947	0.657316	0.997926	-4.82123	NIT1
CCT2	0.0991315	29.7504	1.41812	0.161139	0.997926	-4.44662	CCT2
BIN2	0.0989906	31.4461	1.19445	0.236829	0.997926	-4.57157	BIN2
FHOD1	0.0989768	29.0825	1.1658	0.248138	0.997926	-4.58614	FHOD1
TMED9	0.0989595	27.0425	1.26939	0.209024	0.997926	-4.5319	TMED9
ESAM	0.098811	28.2458	0.765776	0.446701	0.997926	-4.75443	ESAM
ARMC6	0.0986555	23.329	0.486962	0.628282	0.997926	-4.79552	ARMC6
CLTA	0.0985463	28.5537	0.769362	0.444585	0.997926	-4.75322	CLTA
EPB41	0.0985298	26.5962	0.544149	0.588281	0.997926	-4.8185	EPB41
SSFA2	0.0982986	22.7773	0.717055	0.476941	0.997926	-4.73037	SSFA2
EEF1G	0.0982415	29.2766	1.35433	0.180523	0.997926	-4.48424	EEF1G
MTMR12	0.0981665	26.7302	0.547802	0.585785	0.997926	-4.81762	MTMR12
FSTL1	0.0981411	25.6491	0.335892	0.738137	0.997926	-4.85173	FSTL1
PACS1	0.0978806	25.9943	0.759712	0.450292	0.997926	-4.75647	PACS1
PTGES2	0.0977007	24.2172	0.793768	0.432351	0.997926	-4.68471	PTGES2
CNST	0.0974233	28.2878	1.16292	0.249295	0.997926	-4.58759	CNST
PPP6R3	0.097395	25.2286	0.594029	0.554643	0.997926	-4.80594	PPP6R3
STK4	0.0973699	27.0053	0.641528	0.523532	0.997926	-4.79297	STK4
GLOD4	0.097264	26.6357	1.24236	0.218758	0.997926	-4.54646	GLOD4
PDIA3	0.0971403	32.582	1.05646	0.294837	0.997926	-4.63872	PDIA3
UTRN	0.0968658	26.7485	0.381451	0.704167	0.997926	-4.85192	UTRN
TMEM55A	0.0967842	24.8321	0.69622	0.489057	0.997926	-4.76741	TMEM55A
COX5B	0.0964629	26.8384	0.698786	0.487286	0.997926	-4.77603	COX5B
TMEM256	0.0963448	23.5252	0.40695	0.685806	0.997926	-4.79774	TMEM256
AGA	0.0961515	22.7449	0.386953	0.701181	0.997926	-4.73801	AGA
LRRC16A	0.0961173	22.7687	0.316464	0.753687	0.997926	-4.7351	LRRC16A
SEC61B	0.0960738	23.253	0.56452	0.575125	0.997926	-4.75974	SEC61B
ATP6V0A2	0.0957472	22.5685	0.511563	0.61124	0.997926	-4.77578	ATP6V0A2
TAP2	0.0956033	24.8035	0.493016	0.623763	0.997926	-4.82805	TAP2
HSPE1	0.0954691	28.7787	0.668518	0.506272	0.997926	-4.78516	HSPE1
FLOT2	0.0954012	27.1609	1.06367	0.291583	0.997926	-4.6354	FLOT2
PEX14	0.0953725	22.8182	0.344665	0.732095	0.997926	-4.78338	PEX14
IST1	0.0953661	26.1305	0.9152	0.363615	0.997926	-4.69937	IST1
SERPINE1	0.0953378	28.3694	0.59725	0.552505	0.997926	-4.80509	SERPINE1
TMEM123	0.0951773	24.4392	0.569615	0.571525	0.997926	-4.77315	TMEM123
ACTC1	0.0951603	31.6463	0.120728	0.904295	0.997926	-4.88108	ACTC1
ACSS2	0.0949131	23.0595	0.59311	0.556057	0.997926	-4.7485	ACSS2
PSMD12	0.0948354	25.6752	0.52837	0.59912	0.997926	-4.82225	PSMD12
SMYD3	0.0947592	23.0151	0.505968	0.616024	0.997926	-4.73666	SMYD3
ITPKB	0.0947094	27.1917	0.412759	0.681247	0.997926	-4.8366	ITPKB
MYO1G	0.0945961	24.8919	0.26957	0.788833	0.997926	-4.79349	MYO1G
LSM6	0.0944261	22.6726	0.517689	0.60731	0.997926	-4.75115	LSM6
NRBP1	0.0944225	25.2428	0.542096	0.58975	0.997926	-4.81252	NRBP1
YARS	0.094232	28.4254	0.853393	0.39671	0.997926	-4.72329	YARS
PRDX3	0.0940834	28.856	1.18256	0.241476	0.997926	-4.57766	PRDX3
ITGB6	0.0938518	27.7151	0.779989	0.43835	0.997926	-4.7496	ITGB6
CHMP6	0.0938381	25.9421	0.706467	0.482532	0.997926	-4.77365	CHMP6
UBA3	0.0936794	24.5049	0.580449	0.56374	0.997926	-4.80739	UBA3
IGKC	0.0936149	28.5748	0.423469	0.673412	0.997926	-4.8444	IGKC
EIF3F	0.0935881	24.948	0.649127	0.518721	0.997926	-4.78488	EIF3F
ATP6V1H	0.0933882	23.3544	0.486255	0.628641	0.997926	-4.81596	ATP6V1H
TMED4	0.0933713	25.5034	0.799744	0.426947	0.997926	-4.73936	TMED4
MOB4	0.0931975	25.1651	0.654264	0.515429	0.997926	-4.78536	MOB4
HADHA	0.0931944	28.56	0.860136	0.393012	0.997926	-4.72076	HADHA
ECE1	0.0930484	27.4541	0.870773	0.387221	0.997926	-4.71673	ECE1
SHOC2	0.0927245	22.1728	0.532076	0.597217	0.997926	-4.75814	SHOC2
RAB5C	0.0927026	27.6504	1.11175	0.270517	0.997926	-4.61274	RAB5C
VPS37B	0.0926318	23.1116	0.637843	0.525991	0.997926	-4.78803	VPS37B
NAA10	0.0924193	22.9622	0.541708	0.59051	0.997926	-4.7681	NAA10
TTC7B	0.0919682	23.3064	0.47553	0.636282	0.997926	-4.81117	TTC7B
LRPPRC	0.0918424	24.961	0.306564	0.760214	0.997926	-4.86096	LRPPRC
CAPZA1	0.091755	30.3177	0.815427	0.417934	0.997926	-4.73719	CAPZA1
PEBP1	0.0915293	28.1844	0.585009	0.560654	0.997926	-4.80829	PEBP1
TTC27	0.091385	23.43	0.346964	0.729867	0.997926	-4.84292	TTC27
TUBB	0.0912356	31.4078	0.622367	0.535972	0.997926	-4.79832	TUBB
UGGT1	0.0910903	28.8011	1.56013	0.123795	0.997926	-4.35728	UGGT1
ERBB2IP	0.0908224	27.1783	0.870028	0.387625	0.997926	-4.71701	ERBB2IP
NUDC	0.0907362	25.5116	0.607045	0.546063	0.997926	-4.79828	NUDC
AP2B1	0.0906661	26.3547	0.684878	0.495961	0.997926	-4.78028	AP2B1
TPMT	0.0905824	24.2804	0.602307	0.549787	0.997926	-4.74198	TPMT
CNDP2	0.0903818	28.0903	1.2025	0.233722	0.997926	-4.56742	CNDP2
HSPA8	0.0902576	32.8063	1.84942	0.0691415	0.997926	-4.15246	HSPA8
FHL3	0.0897818	23.2671	0.254114	0.800533	0.997926	-4.80174	FHL3
TEX264	0.0897715	24.4105	0.560321	0.577407	0.997926	-4.79904	TEX264
ABHD17B	0.0895163	22.0536	0.547088	0.587966	0.997926	-4.72603	ABHD17B
TPI1	0.0894717	31.8312	1.02327	0.310138	0.997926	-4.65371	TPI1
GNB5	0.0894509	25.2665	0.721139	0.47361	0.997926	-4.76356	GNB5
LDLRAP1	0.089374	23.2559	0.609975	0.54417	0.997926	-4.79556	LDLRAP1
CD63	0.0892154	26.1716	0.444393	0.658298	0.997926	-4.84037	CD63
RANBP1	0.0890514	26.8361	0.702333	0.485087	0.997926	-4.77494	RANBP1
PPIL1	0.0887178	23.3872	0.644809	0.522101	0.997926	-4.75493	PPIL1
NDUFC2	0.0887072	24.4062	0.789666	0.432869	0.997926	-4.73556	NDUFC2
ALAD	0.0885805	28.3693	0.855467	0.39557	0.997926	-4.72252	ALAD
STAM	0.0885462	24.0269	0.629328	0.531472	0.997926	-4.79227	STAM
MBNL1;MBNL2	0.0884437	25.0341	0.454246	0.651231	0.997926	-4.8384	MBNL1;MBNL2
S100A6	0.0881648	28.5741	0.427366	0.670586	0.997926	-4.84367	S100A6
FLNA	0.0881028	36.8275	1.24013	0.219578	0.997926	-4.54765	FLNA
SMAD2;SMAD3	0.0880058	23.6382	0.476225	0.635725	0.997926	-4.81801	SMAD2;SMAD3
BTK	0.0879416	28.4673	1.29807	0.199047	0.997926	-4.51612	BTK
CPNE3	0.0878934	26.0732	0.814544	0.418436	0.997926	-4.7375	CPNE3
HSP90AB1	0.087698	29.3471	1.28691	0.202888	0.997926	-4.5223	HSP90AB1
DRG2	0.0876857	22.5113	0.413657	0.6817	0.997926	-4.74694	DRG2
NCKIPSD	0.0876337	26.0131	0.769181	0.444692	0.997926	-4.75328	NCKIPSD
TLN2	0.087377	24.4458	0.337331	0.737001	0.997926	-4.85897	TLN2
ADAM10	0.0873764	28.8354	1.11791	0.267899	0.997926	-4.60977	ADAM10
ITGA5	0.0872878	24.1996	0.421473	0.674908	0.997926	-4.8378	ITGA5
SERPINA3	0.0872447	25.0297	0.292402	0.770951	0.997926	-4.86527	SERPINA3
PTPN1	0.086972	26.548	0.643921	0.52199	0.997926	-4.79229	PTPN1
SCCPDH	0.0869705	26.3597	0.498202	0.620096	0.997926	-4.82912	SCCPDH
PYGB	0.086945	29.9493	0.917397	0.362472	0.997926	-4.69849	PYGB
PGAM5	0.0869164	24.5711	0.402679	0.688633	0.997926	-4.83624	PGAM5
CPT1A	0.0868175	26.7466	0.631919	0.529751	0.997926	-4.79567	CPT1A
SDHA	0.0868133	27.1696	0.575884	0.566768	0.997926	-4.81063	SDHA
LRRC8D	0.0867235	24.6622	0.319059	0.750749	0.997926	-4.86164	LRRC8D
GPS1	0.0866981	25.1527	0.525979	0.600865	0.997926	-4.81411	GPS1
VAPA	0.0866703	27.9379	0.782376	0.436957	0.997926	-4.74878	VAPA
GSN	0.0866673	33.7199	0.962072	0.339733	0.997926	-4.68017	GSN
IMMT	0.0865897	27.5741	0.675803	0.501667	0.997926	-4.783	IMMT
COPS3	0.0861001	25.4417	0.782951	0.436622	0.997926	-4.74859	COPS3
NDUFV3	0.0860709	23.7568	0.373753	0.709967	0.997926	-4.83366	NDUFV3
AP2A1	0.0859365	27.761	0.487195	0.62783	0.997926	-4.83152	AP2A1
PPP1R7	0.0857288	26.0202	0.955631	0.342952	0.997926	-4.68286	PPP1R7
PNP	0.0856339	30.458	0.955964	0.342785	0.997926	-4.68272	PNP
PSMC1	0.0855421	26.0484	0.885011	0.379553	0.997926	-4.71126	PSMC1
APEH	0.085541	26.5557	1.03915	0.302749	0.997926	-4.64659	APEH
PRDX6	0.085504	31.902	1.17324	0.245164	0.997926	-4.58239	PRDX6
USO1	0.085425	26.8806	0.612376	0.542517	0.997926	-4.80104	USO1
SACM1L	0.0854209	28.5537	0.871684	0.386727	0.997926	-4.71638	SACM1L
YWHAZ	0.0853536	34.0421	1.06091	0.292825	0.997926	-4.63668	YWHAZ
GABARAPL2	0.0853012	24.2983	0.766214	0.446538	0.997926	-4.7491	GABARAPL2
PGM2	0.0850626	28.261	1.14675	0.255871	0.997926	-4.59566	PGM2
PDLIM7	0.0849773	29.5386	1.17212	0.245612	0.997926	-4.58296	PDLIM7
NDUFS2	0.0848201	24.6456	0.360696	0.719608	0.997926	-4.83995	NDUFS2
NSFL1C	0.0840548	28.803	1.1271	0.26402	0.997926	-4.60531	NSFL1C
PCBP1	0.0840372	28.9029	1.1645	0.248662	0.997926	-4.5868	PCBP1
ACTN1_1	0.0839493	35.1171	1.01229	0.315316	0.997926	-4.65857	ACTN1_1
PDIA4	0.0838915	29.1447	1.21117	0.230403	0.997926	-4.56291	PDIA4
RAB32	0.0838797	27.9027	1.06027	0.293115	0.997926	-4.63697	RAB32
MOB2	0.0836415	23.6282	0.457829	0.648869	0.997926	-4.81686	MOB2
PAFAH1B2	0.0835887	26.7827	0.607949	0.545431	0.997926	-4.80224	PAFAH1B2
SHPK	0.0834798	23.3342	0.49204	0.625067	0.997926	-4.77676	SHPK
NAA15	0.0832498	22.3874	0.455823	0.650404	0.997926	-4.8027	NAA15
HNRNPK	0.0826606	27.8187	1.01346	0.314759	0.997926	-4.65806	HNRNPK
PPP2R1A	0.0824484	29.2336	1.0008	0.320796	0.997926	-4.66361	PPP2R1A
DPYD	0.0823824	22.5416	0.478217	0.635145	0.997926	-4.75662	DPYD
GLRX	0.0823135	23.9365	0.530032	0.598102	0.997926	-4.81095	GLRX
LHPP	0.0822535	22.7563	0.270629	0.788298	0.997926	-4.75442	LHPP
GART	0.0821503	25.1634	0.311079	0.756796	0.997926	-4.86035	GART
DNPH1	0.082139	23.2548	0.397717	0.693377	0.997926	-4.74791	DNPH1
NNT	0.0819543	28.4332	0.649895	0.518149	0.997926	-4.79058	NNT
CTDSPL	0.0818008	23.9399	0.588988	0.558106	0.997926	-4.79896	CTDSPL
TMED2	0.0815307	25.9945	0.47434	0.636916	0.997926	-4.83426	TMED2
TMEM43	0.0814618	25.7365	0.577477	0.565698	0.997926	-4.81023	TMEM43
RBPMS2	0.0812328	25.3981	0.571545	0.569687	0.997926	-4.81173	RBPMS2
FDPS	0.0811888	27.1302	0.75576	0.452641	0.997926	-4.75779	FDPS
ACP1	0.0811198	27.2859	0.822842	0.413736	0.997926	-4.73452	ACP1
CA2	0.0810075	30.785	0.572651	0.568942	0.997926	-4.81145	CA2
PTPRA	0.0808945	24.8621	0.472102	0.638503	0.997926	-4.83473	PTPRA
SLC44A2	0.0805863	25.7021	0.360735	0.719538	0.997926	-4.85043	SLC44A2
DOK3_1	0.0801006	24.0788	0.462042	0.645801	0.997926	-4.82082	DOK3_1
AP2A2	0.0799706	22.1786	0.541595	0.591007	0.997926	-4.75063	AP2A2
UQCRQ	0.079834	25.1817	0.60445	0.547775	0.997926	-4.79897	UQCRQ
DNAJA2	0.0797987	26.3249	0.693281	0.49071	0.997926	-4.77772	DNAJA2
PSAP	0.0797687	27.5419	0.50015	0.618731	0.997926	-4.82868	PSAP
TXNDC12	0.0797262	25.6367	0.540686	0.590652	0.997926	-4.81933	TXNDC12
TPD52L2	0.0797244	27.983	0.479834	0.633026	0.997926	-4.8331	TPD52L2
KIF13B	0.0792154	23.5783	0.3607	0.719627	0.997926	-4.83785	KIF13B
DSCR3	0.0790928	22.2167	0.651069	0.519217	0.997926	-4.71272	DSCR3
TST	0.0790146	28.4338	0.877477	0.383599	0.997926	-4.71416	TST
ANXA2;ANXA2P2	0.0789226	23.4617	0.160771	0.872905	0.997926	-4.83291	ANXA2;ANXA2P2
RPE;RPEL1	0.0787102	24.0194	0.485705	0.629029	0.997926	-4.81608	RPE;RPEL1
PREB	0.0781478	23.0244	0.752846	0.455122	0.997926	-4.72214	PREB
XPNPEP1	0.0781466	27.3868	0.774873	0.441345	0.997926	-4.75135	XPNPEP1
MICU2	0.0778913	22.9204	0.448689	0.655663	0.997926	-4.78887	MICU2
UBA52;RPS27A;UBB;UBC	0.0777008	28.8574	0.987906	0.32702	0.997926	-4.66919	UBA52;RPS27A;UBB;UBC
PSMD11	0.0776104	27.5613	0.703167	0.484571	0.997926	-4.77468	PSMD11
IL18	0.0775894	23.8392	0.429663	0.669024	0.997926	-4.82633	IL18
ALDH1A1	0.0775348	25.0791	0.311382	0.756584	0.997926	-4.85248	ALDH1A1
ITGA2B	0.0773405	34.573	0.804583	0.42412	0.997926	-4.74104	ITGA2B
CLEC2L	0.0771345	23.2969	0.301435	0.76435	0.997926	-4.80768	CLEC2L
SGTA	0.0771268	24.8321	0.595507	0.553697	0.997926	-4.80131	SGTA
TDRP	0.0770931	25.5106	0.43026	0.668491	0.997926	-4.84312	TDRP
ACLY	0.077075	28.693	0.938093	0.351819	0.997926	-4.69011	ACLY
DDT;DDTL	0.0768168	26.9278	0.727458	0.46967	0.997926	-4.76702	DDT;DDTL
PFDN2	0.0767845	25.6082	0.600991	0.550026	0.997926	-4.8041	PFDN2
EIF3E	0.0767529	24.5539	0.426922	0.670908	0.997926	-4.84375	EIF3E
FARSA	0.0762444	23.7463	0.486997	0.628151	0.997926	-4.81545	FARSA
ABHD14B	0.0760428	27.2817	0.667133	0.50715	0.997926	-4.78557	ABHD14B
CRBN	0.0756281	22.8122	0.4274	0.671421	0.997926	-4.75774	CRBN
PDGFD	0.0751689	23.2141	0.336849	0.737461	0.997926	-4.83918	PDGFD
YWHAQ	0.075162	29.2348	0.779708	0.438515	0.997926	-4.7497	YWHAQ
MAGED2	0.0750973	25.4191	0.402473	0.688713	0.997926	-4.84826	MAGED2
PGM1	0.075031	29.0429	0.554347	0.581326	0.997926	-4.81602	PGM1
ACO2	0.0750076	28.6237	1.05614	0.294983	0.997926	-4.63887	ACO2
TUBB4B	0.0747568	33.1402	0.855186	0.395725	0.997926	-4.72262	TUBB4B
DDOST	0.0746691	27.1667	0.76683	0.446078	0.997926	-4.75408	DDOST
EHD4	0.0744062	25.2421	0.506718	0.61417	0.997926	-4.82269	EHD4
STRAP	0.0743922	27.416	0.514562	0.60868	0.997926	-4.82544	STRAP
S100A9	0.0742513	26.354	0.259522	0.796088	0.997926	-4.86931	S100A9
ACADVL	0.0739733	27.8885	0.806408	0.423075	0.997926	-4.7404	ACADVL
CLIC4	0.0739569	29.2028	0.915253	0.363588	0.997926	-4.69935	CLIC4
LDHB	0.0738393	32.0783	1.00757	0.317558	0.997926	-4.66065	LDHB
ITGA6	0.0737807	30.7847	0.637844	0.525912	0.997926	-4.79401	ITGA6
ATP5A1	0.0736927	31.0099	0.719164	0.474729	0.997926	-4.76967	ATP5A1
PSMA5	0.0736819	27.7686	1.12595	0.264504	0.997926	-4.60587	PSMA5
ATP6V0D1	0.0735128	24.2584	0.737063	0.46385	0.997926	-4.76393	ATP6V0D1
RAB35	0.0732498	24.0344	0.554671	0.581439	0.997926	-4.78161	RAB35
PGK1	0.0731432	31.731	0.751615	0.455113	0.997926	-4.75916	PGK1
ACADM	0.0731079	26.4056	0.570676	0.570271	0.997926	-4.81195	ACADM
GOLT1B	0.0729218	24.1054	0.260094	0.795775	0.997926	-4.8386	GOLT1B
GDI2	0.0729161	30.1982	1.05095	0.297342	0.997926	-4.64124	GDI2
CPNE1	0.0728344	26.1461	0.320945	0.749326	0.997926	-4.86137	CPNE1
SFN	0.0727674	28.7406	0.414329	0.680128	0.997926	-4.83419	SFN
CALR	0.0726375	31.7548	0.748611	0.456908	0.997926	-4.76015	CALR
APOA1BP	0.0725124	24.335	0.511372	0.610898	0.997926	-4.82617	APOA1BP
PEPD	0.0722814	25.6818	0.507893	0.613322	0.997926	-4.82695	PEPD
MAPRE2	0.0722116	30.3016	0.944168	0.348731	0.997926	-4.68761	MAPRE2
CALD1_1	0.0719006	31.7537	0.542581	0.589354	0.997926	-4.81888	CALD1_1
USP14	0.0717982	27.1045	1.26044	0.212212	0.997926	-4.53675	USP14
QDPR	0.0714301	25.3322	0.560116	0.577409	0.997926	-4.8146	QDPR
GLB1	0.0709954	25.7485	0.637627	0.526053	0.997926	-4.79407	GLB1
GP1BA	0.0707741	32.2939	0.938373	0.351676	0.997926	-4.68999	GP1BA
NDUFAB1	0.0707639	25.6239	0.393887	0.695031	0.997926	-4.84494	NDUFAB1
HSD17B12	0.0705184	26.7545	0.383149	0.702914	0.997926	-4.85163	HSD17B12
EXOC3L4	0.0704693	24.6979	0.37371	0.709888	0.997926	-4.85322	EXOC3L4
CYB5R3	0.0704392	30.6134	0.83354	0.407725	0.997926	-4.73064	CYB5R3
EPRS	0.0699084	24.9083	0.395726	0.693659	0.997926	-4.84945	EPRS
PABPC1	0.0693454	27.3796	0.877479	0.383597	0.997926	-4.71416	PABPC1
TOMM7	0.0692584	22.9974	0.357024	0.723141	0.997926	-4.76221	TOMM7
BCAP31	0.0691879	28.5341	0.401412	0.68949	0.997926	-4.84845	BCAP31
PDLIM1	0.0689752	33.103	0.525369	0.601192	0.997926	-4.82295	PDLIM1
ELMO1	0.0689157	24.6189	0.332355	0.740755	0.997926	-4.85474	ELMO1
RIPK1	0.0688969	22.6402	0.359352	0.720836	0.997926	-4.81354	RIPK1
SPECC1	0.0688646	26.0288	0.432415	0.666933	0.997926	-4.8427	SPECC1
EEA1	0.0687433	25.2694	0.232059	0.817252	0.997926	-4.87232	EEA1
MMRN1	0.0684717	33.2502	0.809026	0.421579	0.997926	-4.73947	MMRN1
C14orf166	0.0683162	23.1588	0.607298	0.545971	0.997926	-4.79197	C14orf166
EIF3K	0.0680683	24.8912	0.555868	0.580292	0.997926	-4.81565	EIF3K
C1orf123	0.0676273	25.8301	0.623937	0.534947	0.997926	-4.79788	C1orf123
COPS4	0.0675389	26.4621	0.680394	0.498776	0.997926	-4.78163	COPS4
ARF6	0.0675239	25.8558	0.516543	0.607304	0.997926	-4.82499	ARF6
SCYL2	0.0674746	25.5524	0.35416	0.724415	0.997926	-4.85638	SCYL2
MAN2A2	0.0672829	24.0594	0.270256	0.787934	0.997926	-4.84423	MAN2A2
USMG5	0.0669466	26.1232	0.69241	0.491253	0.997926	-4.77799	USMG5
BAG6	0.0669399	24.9933	0.393501	0.695293	0.997926	-4.84984	BAG6
PPP3CA	0.0667537	26.8447	0.520864	0.604308	0.997926	-4.824	PPP3CA
MT-ATP8	0.0666978	24.1898	0.359428	0.720779	0.997926	-4.8024	MT-ATP8
UBR4	0.0665818	26.7671	0.249845	0.803529	0.997926	-4.87041	UBR4
LIMS1	0.066523	32.1194	0.694606	0.489884	0.997926	-4.77732	LIMS1
TM9SF2	0.0664248	25.5812	0.38074	0.704713	0.997926	-4.84969	TM9SF2
RAB11B	0.0663766	30.8581	1.32415	0.190292	0.997926	-4.5015	RAB11B
GRB2	0.0661328	29.2522	0.824931	0.412558	0.997926	-4.73377	GRB2
RENBP	0.065587	25.6703	0.360504	0.71971	0.997926	-4.85301	RENBP
ENSA	0.0655788	26.5613	0.379419	0.705667	0.997926	-4.85226	ENSA
EIF3J	0.0653191	25.2762	0.533289	0.595761	0.997926	-4.81895	EIF3J
ATP5B	0.0649574	31.2912	0.871766	0.386683	0.997926	-4.71635	ATP5B
ARHGAP25	0.0648694	23.0641	0.237667	0.813086	0.997926	-4.83036	ARHGAP25
OGDH	0.0648566	25.9942	0.267912	0.789652	0.997926	-4.86833	OGDH
EML3	0.0646601	23.9979	0.47816	0.634324	0.997926	-4.82402	EML3
SOD2	0.0645435	31.0432	0.541707	0.589952	0.997926	-4.81909	SOD2
IVD	0.0642707	26.5303	0.360023	0.720047	0.997926	-4.85545	IVD
UBE2J1	0.0641112	25.2311	0.477217	0.634905	0.997926	-4.82904	UBE2J1
GIPC3	0.063852	24.4359	0.392472	0.696071	0.997926	-4.84769	GIPC3
CLINT1	0.0638268	28.9465	0.643107	0.522515	0.997926	-4.79252	CLINT1
AP3D1	0.0637601	24.9549	0.232318	0.817052	0.997926	-4.87229	AP3D1
GSR	0.0636841	31.2743	0.585973	0.56001	0.997926	-4.80804	GSR
ARHGAP1	0.0636641	29.8768	0.80977	0.421155	0.997926	-4.73921	ARHGAP1
PFDN4	0.0636459	24.5526	0.430748	0.668138	0.997926	-4.84302	PFDN4
2011-09-01	0.0634857	29.001	0.86017	0.392993	0.997926	-4.72075	2011-09-01
AK2	0.0634807	28.4743	0.686725	0.494804	0.997926	-4.77972	AK2
BCR	0.0634707	22.6239	0.216082	0.830041	0.997926	-4.77481	BCR
EXOC3L2	0.0633953	21.8048	0.321875	0.749028	0.997926	-4.80238	EXOC3L2
SKIV2L	0.0632293	23.1008	0.351032	0.72683	0.997926	-4.83578	SKIV2L
FAH	0.0631389	27.2017	0.684112	0.496441	0.997926	-4.78051	FAH
VBP1	0.0630471	24.7484	0.334399	0.73922	0.997926	-4.85445	VBP1
OSBPL8	0.0626602	23.7442	0.333696	0.739806	0.997926	-4.84182	OSBPL8
PDE5A	0.0626338	29.3129	0.659018	0.512313	0.997926	-4.78794	PDE5A
STMN1	0.0625715	25.8965	0.284204	0.777212	0.997926	-4.86126	STMN1
LIMA1	0.0624265	27.0588	0.480138	0.63281	0.997926	-4.83304	LIMA1
RAD23B	0.0623646	28.3646	0.753065	0.454247	0.997926	-4.75868	RAD23B
AKR7A2	0.0622636	28.761	0.801002	0.426175	0.997926	-4.74231	AKR7A2
SH3BGRL	0.0622475	29.1087	0.549853	0.584386	0.997926	-4.81712	SH3BGRL
TM9SF3	0.0619814	25.088	0.43161	0.667514	0.997926	-4.84286	TM9SF3
RGS6	0.0619281	25.4562	0.379367	0.705705	0.997926	-4.85227	RGS6
HYOU1	0.0618334	29.0485	0.856915	0.394776	0.997926	-4.72197	HYOU1
GP5	0.0616967	31.7167	0.568959	0.57143	0.997926	-4.81239	GP5
DNAJB11	0.0616585	26.7601	0.690531	0.492425	0.997926	-4.77856	DNAJB11
LZIC	0.0612764	26.609	0.384783	0.701709	0.997926	-4.85135	LZIC
LRRFIP2	0.0612658	28.5604	0.422669	0.673992	0.997926	-4.84455	LRRFIP2
STXBP3	0.0612388	25.9634	0.379489	0.705615	0.997926	-4.85225	STXBP3
PGD	0.0612176	29.5711	0.654193	0.515395	0.997926	-4.78934	PGD
SYTL4	0.0611489	29.6331	0.710539	0.480021	0.997926	-4.77238	SYTL4
OPA1	0.0611439	26.6261	0.377733	0.706913	0.997926	-4.85255	OPA1
SH3BGRL2	0.0608813	27.8591	0.561994	0.576137	0.997926	-4.81413	SH3BGRL2
GDI1	0.0608699	28.7246	0.466623	0.642397	0.997926	-4.83587	GDI1
PPP1CC	0.0608184	24.0533	0.428507	0.669917	0.997926	-4.82224	PPP1CC
UCHL3	0.0608084	24.6897	0.379278	0.705771	0.997926	-4.85229	UCHL3
TBC1D5	0.0604641	22.7364	0.361683	0.719234	0.997926	-4.79742	TBC1D5
TUBB1	0.0604348	34.1404	0.781984	0.437186	0.997926	-4.74892	TUBB1
PRDX5	0.0603405	29.1746	0.570846	0.570158	0.997926	-4.81191	PRDX5
RAB38	0.0601685	24.777	0.39885	0.691461	0.997926	-4.83172	RAB38
L2HGDH	0.0601474	23.2418	0.192405	0.848415	0.997926	-4.78563	L2HGDH
RUVBL1	0.0601226	26.8295	0.220003	0.826588	0.997926	-4.87353	RUVBL1
TPT1	0.0599816	27.8405	0.537611	0.59276	0.997926	-4.82007	TPT1
ARPC1A	0.059888	24.0923	0.450902	0.653704	0.997926	-4.82437	ARPC1A
COPB2	0.059753	27.1457	0.514801	0.608513	0.997926	-4.82539	COPB2
PICALM	0.0597266	25.0675	0.206886	0.836784	0.997926	-4.86961	PICALM
SYNCRIP	0.0596177	26.9579	0.461407	0.646113	0.997926	-4.83695	SYNCRIP
HINT1	0.0595973	27.573	0.533883	0.595322	0.997926	-4.82095	HINT1
APPL2	0.0595659	27.7787	0.400007	0.69052	0.997926	-4.8487	APPL2
ACOT8	0.0595437	22.8126	0.387998	0.699623	0.997926	-4.8144	ACOT8
PHB	0.0594841	27.9605	0.849567	0.398818	0.997926	-4.72472	PHB
RPS6KA3	0.0593763	25.5108	0.289505	0.773156	0.997926	-4.86564	RPS6KA3
KIF2A	0.0592717	28.8568	0.830352	0.409511	0.997926	-4.7318	KIF2A
TBC1D15	0.0592351	24.8258	0.27925	0.780993	0.997926	-4.86188	TBC1D15
CYTH2	0.0590597	25.335	0.438796	0.662352	0.997926	-4.83919	CYTH2
MPDU1	0.0589701	24.7036	0.568451	0.571805	0.997926	-4.81042	MPDU1
SLAIN2	0.058867	25.7856	0.305906	0.760696	0.997926	-4.86347	SLAIN2
FGD3	0.0586426	25.372	0.343462	0.732426	0.997926	-4.8531	FGD3
PLXDC2	0.0586126	26.4017	0.506348	0.6144	0.997926	-4.8273	PLXDC2
APOOL	0.0585858	22.9173	0.342818	0.733136	0.997926	-4.81497	APOOL
DCTN4	0.0585751	25.1666	0.35436	0.724285	0.997926	-4.85398	DCTN4
SLC9A3R1	0.0584006	28.9811	0.492362	0.624194	0.997926	-4.8304	SLC9A3R1
YWHAB	0.0583596	29.3672	0.575435	0.567069	0.997926	-4.81075	YWHAB
SLK	0.0583009	25.8298	0.320668	0.749535	0.997926	-4.86141	SLK
SLC25A20	0.0582801	23.2735	0.248754	0.804606	0.997926	-4.81855	SLC25A20
SLC18A2	0.057789	23.5593	0.276228	0.783629	0.997926	-4.79751	SLC18A2
OSTF1	0.0576044	26.8483	0.420936	0.67525	0.997926	-4.84488	OSTF1
STOML2	0.0575789	25.4112	0.426446	0.671253	0.997926	-4.84384	STOML2
MYCT1	0.0574594	25.8246	0.282663	0.778403	0.997926	-4.86155	MYCT1
MPV17	0.0572459	22.7141	0.344504	0.732571	0.997926	-4.75497	MPV17
AP1M1	0.0571039	27.1464	0.622868	0.535644	0.997926	-4.79818	AP1M1
UBE2L6	0.0568989	23.1551	0.397433	0.693584	0.997926	-4.74328	UBE2L6
NME1	0.0567366	25.0976	0.386597	0.700393	0.997926	-4.8487	NME1
WDFY1	0.0565602	25.0426	0.455567	0.650311	0.997926	-4.83588	WDFY1
CKAP5	0.0564257	28.3966	0.430859	0.668058	0.997926	-4.843	CKAP5
ATP5L	0.0564227	25.9077	0.516406	0.607399	0.997926	-4.82502	ATP5L
SRPR	0.0556495	22.5256	0.373963	0.709862	0.997926	-4.8261	SRPR
MYL12B	0.0556086	22.3254	0.140268	0.889203	0.997926	-4.78515	MYL12B
TMED1	0.055534	22.9608	0.433026	0.66668	0.997926	-4.81916	TMED1
ACAT1	0.0555124	24.8577	0.240273	0.810934	0.997926	-4.86395	ACAT1
PDLIM5	0.055462	28.9376	0.598105	0.551938	0.997926	-4.80486	PDLIM5
ACTN4	0.0548828	31.1593	0.624655	0.534478	0.997926	-4.79769	ACTN4
ACOT1	0.0548193	23.1432	0.230428	0.818625	0.997926	-4.84848	ACOT1
IFI35	0.0548024	23.386	0.332693	0.74058	0.997926	-4.84261	IFI35
PDGFA	0.0546722	24.9858	0.342318	0.733342	0.997926	-4.84611	PDGFA
ARPC3	0.0545202	29.8998	0.785685	0.435029	0.997926	-4.74764	ARPC3
PARVB	0.0544846	32.4711	0.738178	0.463177	0.997926	-4.76357	PARVB
ACTR2	0.0543518	30.3638	0.567514	0.572404	0.997926	-4.81275	ACTR2
BOLA2	0.0541504	26.127	0.487649	0.62751	0.997926	-4.83142	BOLA2
RAB14	0.0540786	29.2195	0.79758	0.428144	0.997926	-4.74351	RAB14
GP9	0.0540233	30.4251	0.48219	0.63136	0.997926	-4.8326	GP9
LAMTOR1	0.0539863	26.175	0.461267	0.646213	0.997926	-4.83698	LAMTOR1
CDS2	0.0534693	25.8404	0.432013	0.667248	0.997926	-4.84049	CDS2
F13A1	0.0532199	33.6694	0.687574	0.494272	0.997926	-4.77946	F13A1
ARHGAP18	0.0531918	29.1013	0.727879	0.469414	0.997926	-4.76689	ARHGAP18
CS	0.0529686	29.1499	0.584054	0.561293	0.997926	-4.80854	CS
STK26	0.0529546	24.7269	0.290951	0.772071	0.997926	-4.86041	STK26
PSMB7	0.0525434	24.7202	0.378324	0.706476	0.997926	-4.85245	PSMB7
DPM3	0.0524468	23.3295	0.62282	0.535751	0.997926	-4.79411	DPM3
RDH11	0.0524437	28.232	0.474211	0.637007	0.997926	-4.83429	RDH11
HMHA1	0.0522738	29.2192	0.794136	0.430131	0.997926	-4.74471	HMHA1
RABGAP1	0.0522546	25.5206	0.31451	0.754201	0.997926	-4.85728	RABGAP1
GNAZ	0.051947	27.4892	0.604857	0.547471	0.997926	-4.80307	GNAZ
GNAQ	0.0519293	29.3666	0.761824	0.449039	0.997926	-4.75576	GNAQ
PRKAR1A	0.0519175	29.2012	0.734873	0.465174	0.997926	-4.76464	PRKAR1A
TPM3_1	0.0517961	33.3457	0.364741	0.71654	0.997926	-4.85469	TPM3_1
ACADSB	0.0516696	25.9499	0.247467	0.80536	0.997926	-4.87067	ACADSB
MADD	0.0516308	24.8028	0.109367	0.913274	0.997926	-4.87396	MADD
RFTN1	0.0515864	22.7493	0.377145	0.707866	0.997926	-4.78361	RFTN1
SLC25A6	0.051485	29.8307	0.634861	0.527843	0.997926	-4.79485	SLC25A6
TXNRD1	0.0513262	25.4539	0.353814	0.724673	0.997926	-4.85644	TXNRD1
PLXNB2	0.0512102	25.5194	0.219905	0.826664	0.997926	-4.87354	PLXNB2
NADSYN1	0.0509435	22.9086	0.256708	0.798815	0.997926	-4.76202	NADSYN1
PDAP1	0.050798	25.8574	0.378155	0.706621	0.997926	-4.8476	PDAP1
DENND3	0.0507089	26.0058	0.174107	0.862346	0.997926	-4.87757	DENND3
VTA1	0.0505922	25.8928	0.332369	0.740726	0.997926	-4.85971	VTA1
PRKCA	0.0504434	26.096	0.237788	0.812825	0.997926	-4.87172	PRKCA
ANXA4	0.0504064	26.7112	0.472119	0.638491	0.997926	-4.83473	ANXA4
NDUFB9	0.0503736	24.1376	0.294973	0.76908	0.997926	-4.84763	NDUFB9
GLRX3	0.0500293	26.7098	0.572	0.56938	0.997926	-4.81162	GLRX3
CYC1	0.0499713	26.2769	0.537507	0.592832	0.997926	-4.82009	CYC1
ADD1	0.0499526	27.2753	0.478053	0.634285	0.997926	-4.83348	ADD1
ARHGDIA	0.0498128	29.5591	0.515192	0.608242	0.997926	-4.8253	ARHGDIA
GPX1	0.0497824	29.5292	0.489961	0.625882	0.997926	-4.83092	GPX1
AIDA	0.0496739	21.8055	0.171187	0.865083	0.997926	-4.76092	AIDA
HSP90AA1	0.0496493	31.6679	0.740374	0.461854	0.997926	-4.76285	HSP90AA1
PLG	0.0493376	28.1602	0.272638	0.786033	0.997926	-4.86776	PLG
SEMA4D	0.0491983	24.8464	0.2553	0.799346	0.997926	-4.86469	SEMA4D
HSPA1B;HSPA1A	0.0490754	30.4568	0.749882	0.456148	0.997926	-4.75973	HSPA1B;HSPA1A
HSPD1	0.0490352	30.25	0.748838	0.456772	0.997926	-4.76008	HSPD1
PTGS1	0.0486721	29.7348	0.695876	0.489094	0.997926	-4.77693	PTGS1
XYLT2	0.0483737	23.8743	0.189671	0.850274	0.997926	-4.84508	XYLT2
NCSTN	0.0481989	23.7483	0.316979	0.75232	0.997926	-4.86194	NCSTN
WDR1	0.0480913	32.4692	0.646514	0.520321	0.997926	-4.79155	WDR1
STIP1	0.0480571	29.587	0.538558	0.592111	0.997926	-4.81984	STIP1
RALGAPB	0.0479574	22.1713	0.279557	0.781599	0.997926	-4.7521	RALGAPB
ZC3HAV1L	0.0479504	24.2165	0.224346	0.823286	0.997926	-4.85542	ZC3HAV1L
EIF4E	0.0479489	26.5128	0.716649	0.476269	0.997926	-4.77046	EIF4E
ATG9A	0.0477858	22.6913	0.30635	0.760655	0.997926	-4.81707	ATG9A
EHD3	0.0477772	31.4751	0.835537	0.406608	0.997926	-4.7299	EHD3
RAB3C	0.0476744	24.719	0.256206	0.798797	0.997926	-4.82733	RAB3C
ARPC1B	0.0475918	30.3702	0.394006	0.694922	0.997926	-4.84975	ARPC1B
HMGCL	0.047334	25.5796	0.459731	0.647309	0.997926	-4.83729	HMGCL
USP24	0.0471131	23.8003	0.212108	0.832776	0.997926	-4.84598	USP24
DOK3	0.0469307	27.4309	0.512059	0.61042	0.997926	-4.82601	DOK3
RASA1	0.0468521	26.3235	0.216245	0.829503	0.997926	-4.8739	RASA1
FRMD4B	0.0466452	26.0016	0.286097	0.775753	0.997926	-4.86608	FRMD4B
RPS12	0.0465741	26.4274	0.373912	0.709739	0.997926	-4.85319	RPS12
GLTP	0.0465554	24.0831	0.390507	0.697662	0.997926	-4.82878	GLTP
THBS1	0.0465074	35.1278	0.551191	0.583474	0.997926	-4.81679	THBS1
PGLS	0.0464983	27.2799	0.655509	0.514553	0.997926	-4.78896	PGLS
CD36	0.0464705	30.9218	0.317785	0.751728	0.997926	-4.85942	CD36
RASGRP2	0.0463974	29.4404	0.551316	0.583389	0.997926	-4.81676	RASGRP2
SAR1A	0.0463288	29.7351	0.478477	0.633985	0.997926	-4.83339	SAR1A
TUBG1;TUBG2	0.0463076	25.4265	0.320298	0.749814	0.997926	-4.86146	TUBG1;TUBG2
ARCN1	0.0459316	26.9728	0.418083	0.677324	0.997926	-4.84541	ARCN1
SCPEP1	0.045678	23.3197	0.252534	0.801678	0.997926	-4.82369	SCPEP1
DHCR7	0.0456514	23.8078	0.297024	0.767486	0.997926	-4.85213	DHCR7
VDAC1	0.0455867	28.7226	0.56886	0.571496	0.997926	-4.81241	VDAC1
CACYBP	0.0454023	27.129	0.499749	0.619012	0.997926	-4.82877	CACYBP
SFT2D2	0.0451385	21.8414	0.180933	0.857119	0.997926	-4.84064	SFT2D2
SND1	0.0450435	28.3472	0.545716	0.58721	0.997926	-4.81812	SND1
EXOC1	0.0449444	24.5208	0.173514	0.862828	0.997926	-4.86999	EXOC1
ACOT7	0.0449058	24.7632	0.40259	0.688673	0.997926	-4.8435	ACOT7
CD151	0.0447821	26.598	0.342754	0.732976	0.997926	-4.85329	CD151
CP	0.0446368	23.258	0.103204	0.918138	0.997926	-4.87668	CP
ANXA3	0.0445516	27.9726	0.489618	0.626124	0.997926	-4.831	ANXA3
TUBA1C	0.0445382	27.5024	0.157273	0.875547	0.997926	-4.8763	TUBA1C
DOK2	0.0443627	27.6085	0.583155	0.561894	0.997926	-4.80877	DOK2
PFDN1	0.0443594	25.1168	0.301442	0.764098	0.997926	-4.85905	PFDN1
SDHB	0.0443056	25.4106	0.341237	0.734074	0.997926	-4.85838	SDHB
PAFAH1B1	0.0439831	26.9662	0.58163	0.562914	0.997926	-4.80916	PAFAH1B1
LMAN1	0.043803	27.352	0.478767	0.63378	0.997926	-4.83333	LMAN1
RAC2	0.0436466	28.4852	0.455925	0.650029	0.997926	-4.83807	RAC2
SLA2	0.0436358	24.9546	0.355576	0.723359	0.997926	-4.85616	SLA2
LRRC57	0.0435558	23.4401	0.31426	0.754506	0.997926	-4.82679	LRRC57
DBN1	0.0435442	29.7548	0.418726	0.676856	0.997926	-4.84529	DBN1
VPS51	0.043297	25.5064	0.272038	0.786777	0.997926	-4.80663	VPS51
DBT	0.0430391	23.7101	0.114717	0.909085	0.997926	-4.85794	DBT
C3	0.0429978	29.6548	0.336058	0.737956	0.997926	-4.85916	C3
CFH	0.042943	26.984	0.298385	0.766402	0.997926	-4.86448	CFH
PSMD14	0.0427511	25.8937	0.290093	0.772724	0.997926	-4.86052	PSMD14
IDH2	0.0426869	31.0024	0.529073	0.598635	0.997926	-4.82209	IDH2
DNM1	0.042651	26.6904	0.249736	0.803613	0.997926	-4.87042	DNM1
CORO1B	0.0425774	28.4989	0.584279	0.561143	0.997926	-4.80848	CORO1B
GP1BB	0.0423799	30.9694	0.274055	0.784949	0.997926	-4.86758	GP1BB
VWA5A	0.0423165	24.9638	0.115034	0.9088	0.997926	-4.87368	VWA5A
UBASH3B	0.0422292	28.5655	0.480175	0.632784	0.997926	-4.83303	UBASH3B
SSBP1	0.0419297	25.7513	0.319287	0.750577	0.997926	-4.86161	SSBP1
ITM2B	0.0418298	24.5091	0.164151	0.87018	0.997926	-4.85972	ITM2B
CERS2	0.0418012	25.763	0.229259	0.819443	0.997926	-4.86508	CERS2
DBNL	0.041483	29.8072	0.301873	0.763754	0.997926	-4.86402	DBNL
TALDO1	0.041423	29.0245	0.511838	0.610574	0.997926	-4.82606	TALDO1
PTPN6	0.0413891	29.6358	0.594896	0.554067	0.997926	-4.80571	PTPN6
PTP4A2	0.0412159	26.962	0.325626	0.745798	0.997926	-4.8607	PTP4A2
PPP1CA	0.0408231	29.3352	0.704169	0.483951	0.997926	-4.77437	PPP1CA
TMOD3	0.0407515	29.7495	0.430701	0.668172	0.997926	-4.84303	TMOD3
NMT1	0.0407277	23.4936	0.214323	0.831113	0.997926	-4.84531	NMT1
CLEC1B	0.0406169	27.638	0.216075	0.829647	0.997926	-4.86876	CLEC1B
NSF	0.0405376	26.5418	0.213225	0.831848	0.997926	-4.87419	NSF
TOR1A	0.0404425	22.5161	0.250922	0.803009	0.997926	-4.80401	TOR1A
BCKDK	0.0400721	22.7707	0.287059	0.775321	0.997926	-4.80053	BCKDK
ANXA11	0.040012	28.3051	0.630526	0.530656	0.997926	-4.79606	ANXA11
SRC	0.0399253	29.887	0.590895	0.556728	0.997926	-4.80676	SRC
TUBA1B	0.0396627	34.1918	0.446204	0.656997	0.997926	-4.84001	TUBA1B
ETFB	0.0395965	27.0102	0.474938	0.636492	0.997926	-4.83414	ETFB
SEC23A	0.0395832	25.6321	0.280209	0.780245	0.997926	-4.86682	SEC23A
OPLAH	0.0395375	24.3459	0.102372	0.918995	0.997926	-4.75732	OPLAH
RAP2B	0.0392843	27.9078	0.500504	0.618483	0.997926	-4.82861	RAP2B
PPM1B	0.0392093	23.875	0.228671	0.819953	0.997926	-4.84969	PPM1B
LY6G6F	0.0387533	28.5774	0.340859	0.734357	0.997926	-4.85844	LY6G6F
HPRT1	0.0387226	27.7236	0.413945	0.680336	0.997926	-4.84617	HPRT1
RAB1B;RAB1C	0.0385855	28.8015	0.322226	0.74836	0.997926	-4.86119	RAB1B;RAB1C
PTGES3	0.0384552	27.3676	0.307632	0.759405	0.997926	-4.86082	PTGES3
TKT	0.0383714	29.129	0.496397	0.621361	0.997926	-4.82951	TKT
NHLRC2	0.0383431	27.4651	0.257774	0.797431	0.997926	-4.86951	NHLRC2
AMPD2	0.0382872	28.4103	0.468807	0.640844	0.997926	-4.83542	AMPD2
ATP2A2	0.0382736	29.237	0.496772	0.621098	0.997926	-4.82943	ATP2A2
GORASP2	0.0382439	24.7984	0.216058	0.82966	0.997926	-4.86876	GORASP2
OLA1	0.03823	28.0345	0.507877	0.613333	0.997926	-4.82696	OLA1
MT-CO2	0.0382199	27.5692	0.406214	0.685977	0.997926	-4.84758	MT-CO2
AARS	0.0378276	28.0899	0.451115	0.653473	0.997926	-4.83903	AARS
SSR4	0.0370347	26.1419	0.386311	0.700582	0.997926	-4.85109	SSR4
EFNB1	0.0369536	26.4591	0.242864	0.808909	0.997926	-4.87118	EFNB1
OXSR1	0.0368288	25.446	0.303658	0.7624	0.997926	-4.86378	OXSR1
RAB33A	0.0368174	22.9505	0.201458	0.841306	0.997926	-4.80001	RAB33A
SULT1A4;SULT1A3	0.0366747	28.7037	0.307686	0.759348	0.997926	-4.86323	SULT1A4;SULT1A3
UGP2	0.0365687	29.1954	0.414408	0.679999	0.997926	-4.84609	UGP2
CSK	0.036333	27.9421	0.250937	0.802689	0.997926	-4.87029	CSK
UNC13D	0.03632	30.4093	0.580783	0.563482	0.997926	-4.80938	UNC13D
LNP	0.0360405	24.7193	0.384422	0.702319	0.997926	-4.80736	LNP
SEC22B	0.0360263	26.8343	0.428075	0.670073	0.997926	-4.84353	SEC22B
STRN4	0.0357635	26.2055	0.397806	0.692133	0.997926	-4.84909	STRN4
BZW1	0.0357354	25.6895	0.190319	0.849678	0.997926	-4.87625	BZW1
LYN	0.0356379	28.1188	0.492219	0.624294	0.997926	-4.83043	LYN
ATP5O	0.0356259	27.8586	0.447696	0.655926	0.997926	-4.83972	ATP5O
RAB7A	0.0354247	29.9083	0.543664	0.588613	0.997926	-4.81862	RAB7A
FERMT3	0.0354127	33.8614	0.425973	0.671595	0.997926	-4.84393	FERMT3
RPN2	0.035348	27.8489	0.469474	0.64037	0.997926	-4.83528	RPN2
VCL	0.0350732	34.9563	0.573861	0.568128	0.997926	-4.81115	VCL
FNTA	0.0350633	24.445	0.23091	0.818222	0.997926	-4.84616	FNTA
CCDC6	0.034418	24.2419	0.209942	0.834421	0.997926	-4.86694	CCDC6
DMTN	0.0343872	29.8739	0.186911	0.852337	0.997926	-4.87653	DMTN
RABL3	0.0341872	23.1817	0.17487	0.862273	0.997926	-4.7555	RABL3
DHRS7B	0.0340736	23.2086	0.151803	0.879926	0.997926	-4.82622	DHRS7B
SEC24C	0.0337963	23.9631	0.203734	0.839271	0.997926	-4.8645	SEC24C
TBC1D13	0.0337936	25.6988	0.203238	0.839611	0.997926	-4.87511	TBC1D13
BRE	0.0336761	22.6159	0.178395	0.859115	0.997926	-4.83174	BRE
GSK3A	0.0334632	22.5837	0.211339	0.833687	0.997926	-4.78699	GSK3A
MPI	0.0333393	23.9627	0.291482	0.7717	0.997926	-4.85283	MPI
ITIH4	0.0333107	25.4139	0.105519	0.916303	0.997926	-4.88184	ITIH4
TLN1	0.0332399	36.777	0.520036	0.604881	0.997926	-4.82419	TLN1
PRTFDC1	0.0330681	24.8783	0.175507	0.86126	0.997926	-4.87495	PRTFDC1
TTYH3	0.0329426	24.1725	0.177064	0.860051	0.997926	-4.87223	TTYH3
TBCA	0.0329183	28.3049	0.300746	0.764609	0.997926	-4.86417	TBCA
GMIP	0.0329026	21.8708	0.226284	0.822323	0.997926	-4.76207	GMIP
MBLAC2	0.0327414	23.3679	0.172672	0.863518	0.997926	-4.85324	MBLAC2
ALG1	0.0326503	22.7119	0.125817	0.900421	0.997926	-4.82613	ALG1
DOCK10	0.0326247	24.6956	0.0914171	0.927454	0.997926	-4.88246	DOCK10
DDX1	0.0324497	25.7489	0.165071	0.869423	0.997926	-4.87825	DDX1
HDAC6	0.0324369	24.0831	0.227075	0.821174	0.997926	-4.85756	HDAC6
MDH1	0.0322369	28.735	0.39611	0.693377	0.997926	-4.84939	MDH1
MTSS1	0.0321349	25.9509	0.184612	0.854133	0.997926	-4.87673	MTSS1
WDR61	0.0320937	23.2518	0.121509	0.903744	0.997926	-4.83956	WDR61
VDAC3	0.0320765	28.8852	0.462594	0.645267	0.997926	-4.83671	VDAC3
RP2	0.0318555	25.5433	0.251088	0.802573	0.997926	-4.87027	RP2
PTPN18	0.0318552	25.5355	0.143041	0.88672	0.997926	-4.87976	PTPN18
DAB2	0.0316477	25.7797	0.228872	0.819718	0.997926	-4.87265	DAB2
HPCAL1	0.0314217	27.5803	0.274377	0.784703	0.997926	-4.86754	HPCAL1
MCCC2	0.0314203	22.7139	0.204247	0.838924	0.997926	-4.84391	MCCC2
COX4I1	0.0313203	28.0125	0.235869	0.814308	0.997926	-4.87192	COX4I1
PTPN11	0.0308927	26.3592	0.278474	0.781571	0.997926	-4.86704	PTPN11
RABGEF1	0.030881	22.2573	0.222827	0.824919	0.997926	-4.76757	RABGEF1
KNG1	0.0307568	26.4759	0.175754	0.861057	0.997926	-4.87744	KNG1
SOD1	0.0305541	30.0596	0.169238	0.866157	0.997926	-4.87794	SOD1
DCTD	0.0304378	25.1403	0.266539	0.790719	0.997926	-4.8634	DCTD
PFDN6	0.0304243	24.909	0.200457	0.841787	0.997926	-4.87287	PFDN6
GMFG	0.0303736	27.8798	0.299942	0.76522	0.997926	-4.86428	GMFG
FGG	0.0303254	34.4034	0.358078	0.721495	0.997926	-4.85576	FGG
HSPA5	0.0302485	32.2971	0.356067	0.722993	0.997926	-4.85608	HSPA5
SELP	0.0301886	30.4392	0.179048	0.858481	0.997926	-4.87718	SELP
PPM1L	0.0295263	21.7979	0.145355	0.885173	0.997926	-4.79382	PPM1L
UBE2V2	0.0295218	24.3421	0.234276	0.81562	0.997926	-4.84584	UBE2V2
CSE1L	0.029295	26.4525	0.192706	0.847816	0.997926	-4.87604	CSE1L
YWHAE	0.0292046	31.0172	0.425394	0.672015	0.997926	-4.84404	YWHAE
GGH	0.0290802	25.1877	0.223824	0.823626	0.997926	-4.87316	GGH
GUK1	0.0288855	23.6165	0.168844	0.866514	0.997926	-4.8625	GUK1
BRCC3	0.0288077	24.2903	0.132894	0.894751	0.997926	-4.85694	BRCC3
PCYOX1L	0.0287068	25.6375	0.159853	0.873514	0.997926	-4.87863	PCYOX1L
MMAB	0.0286488	22.6775	0.132558	0.895275	0.997926	-4.77254	MMAB
MYH9	0.028589	36.2952	0.517502	0.606638	0.997926	-4.82477	MYH9
SNX3	0.0283907	27.2207	0.236132	0.814105	0.997926	-4.87189	SNX3
DCTN5	0.0283394	22.2816	0.169329	0.866532	0.997926	-4.771	DCTN5
GNB4	0.0282657	25.331	0.12677	0.899531	0.997926	-4.88074	GNB4
CASP3	0.0282093	26.9068	0.303846	0.762257	0.997926	-4.86375	CASP3
CUL2	0.0281801	25.4191	0.128185	0.898422	0.997926	-4.87541	CUL2
ACTR1A	0.0280849	28.4313	0.279993	0.78041	0.997926	-4.86685	ACTR1A
HLA-A	0.027996	30.5542	0.227793	0.820553	0.997926	-4.87276	HLA-A
DAZAP1	0.0279835	23.867	0.156708	0.876067	0.997926	-4.84762	DAZAP1
C11orf54	0.0279023	25.3717	0.169478	0.865979	0.997926	-4.87271	C11orf54
G6B	0.0278275	29.9364	0.235244	0.814791	0.997926	-4.87199	G6B
PSMC4	0.0278154	26.7099	0.213717	0.831466	0.997926	-4.87414	PSMC4
IGHG1	0.027786	30.7939	0.197957	0.843723	0.997926	-4.87559	IGHG1
STXBP2	0.0274384	30.6115	0.410959	0.682513	0.997926	-4.84672	STXBP2
DUSP3	0.027344	28.5539	0.461667	0.645928	0.997926	-4.8369	DUSP3
FAM114A2	0.0273315	24.2207	0.121835	0.903428	0.997926	-4.87576	FAM114A2
TYMP	0.0271963	29.2707	0.31364	0.754842	0.997926	-4.8624	TYMP
SPN	0.0271519	24.0021	0.143378	0.886495	0.997926	-4.85518	SPN
TPST2	0.0270932	25.1381	0.21233	0.832543	0.997926	-4.87427	TPST2
DYNC1LI1	0.0268421	24.474	0.125696	0.90039	0.997926	-4.87312	DYNC1LI1
NDUFA6	0.0267913	23.6822	0.123023	0.902535	0.997926	-4.85753	NDUFA6
PCCB	0.0266771	25.7291	0.0716118	0.943206	0.997926	-4.82161	PCCB
TIA1	0.026668	23.1384	0.161354	0.872354	0.997926	-4.86784	TIA1
EHD1	0.0266438	29.3408	0.338412	0.736191	0.997926	-4.85881	EHD1
MUT	0.0265859	23.7514	0.171313	0.864879	0.997926	-4.78026	MUT
ARFIP1	0.0264539	23.7138	0.146089	0.884347	0.997926	-4.86939	ARFIP1
CRKL	0.0264303	28.93	0.25874	0.796688	0.997926	-4.8694	CRKL
ABHD16A	0.0264	27.9715	0.278085	0.781868	0.997926	-4.86709	ABHD16A
RAB2A	0.0262455	26.8374	0.303951	0.762178	0.997926	-4.86374	RAB2A
ETFA	0.026236	27.6276	0.380526	0.704849	0.997926	-4.85208	ETFA
HADH	0.0261462	28.016	0.336193	0.737855	0.997926	-4.85914	HADH
NAP1L4	0.0259994	27.5286	0.261126	0.794857	0.997926	-4.86913	NAP1L4
ARRB1_1	0.0259386	27.7315	0.175262	0.861442	0.997926	-4.87748	ARRB1_1
ACAT2	0.0257911	26.8796	0.21334	0.831758	0.997926	-4.87418	ACAT2
LASP1	0.0256884	30.1939	0.231579	0.817624	0.997926	-4.87237	LASP1
PCMT1	0.0255529	28.6596	0.290606	0.772318	0.997926	-4.8655	PCMT1
GNB1	0.0254765	29.6798	0.37646	0.707854	0.997926	-4.85276	GNB1
FAM49B	0.025321	25.768	0.222767	0.824446	0.997926	-4.87326	FAM49B
TMCO1	0.0252626	22.4608	0.186265	0.853303	0.997926	-4.76731	TMCO1
TOLLIP	0.0249727	26.116	0.188844	0.850829	0.997926	-4.87637	TOLLIP
CASS4	0.0247947	29.0962	0.384401	0.70199	0.997926	-4.85142	CASS4
MACF1_1	0.0247428	22.774	0.105604	0.916494	0.997926	-4.76601	MACF1_1
GNA13	0.0246794	28.0911	0.284752	0.776779	0.997926	-4.86625	GNA13
PFKP	0.0246635	29.4354	0.227079	0.821106	0.997926	-4.87283	PFKP
CAB39	0.0241887	27.2775	0.256924	0.798084	0.997926	-4.86961	CAB39
EIF1	0.0241835	23.0337	0.11765	0.906865	0.997926	-4.81639	EIF1
NDUFV1	0.0241539	23.996	0.150915	0.880546	0.997926	-4.87159	NDUFV1
DECR1	0.0240652	26.9392	0.28537	0.776307	0.997926	-4.86617	DECR1
IMPA1	0.0239525	25.7627	0.199102	0.842831	0.997926	-4.87549	IMPA1
CALU	0.0238304	29.0577	0.156496	0.876148	0.997926	-4.87886	CALU
SLC16A3	0.0238171	25.1309	0.246857	0.80583	0.997926	-4.87074	SLC16A3
PTPRJ	0.0237387	29.2154	0.291251	0.771827	0.997926	-4.86542	PTPRJ
FKBP15	0.0234777	24.8844	0.107891	0.914435	0.997926	-4.8792	FKBP15
LDHA	0.023315	31.4547	0.306945	0.759909	0.997926	-4.86333	LDHA
ETF1	0.0232599	25.8353	0.224277	0.823276	0.997926	-4.87311	ETF1
MAVS	0.0230918	26.67	0.159956	0.873433	0.997926	-4.87862	MAVS
PHB2	0.0230535	27.9971	0.21666	0.829181	0.997926	-4.87386	PHB2
PPID	0.0230229	25.6233	0.0666231	0.947099	0.998252	-4.87805	PPID
APOB	0.0230125	27.0184	0.0459369	0.963507	0.998343	-4.88386	APOB
HSD17B4	0.0229901	29.0553	0.252423	0.801545	0.997926	-4.87012	HSD17B4
RSU1	0.0226594	32.0678	0.230331	0.818589	0.997926	-4.8725	RSU1
RAB4A	0.0226114	25.825	0.169331	0.866084	0.997926	-4.87793	RAB4A
RTCB	0.022552	25.7868	0.130996	0.8962	0.997926	-4.8805	RTCB
TEX2	0.0221831	27.0458	0.087	0.93098	0.997926	-4.86411	TEX2
EXOC8	0.0221554	23.5256	0.126763	0.899596	0.997926	-4.85211	EXOC8
LRCH4	0.0220429	22.8514	0.143436	0.886497	0.997926	-4.84309	LRCH4
MINPP1	0.0218353	22.2988	0.0761266	0.939788	0.997926	-4.76518	MINPP1
UTS2	0.0218172	28.0193	0.228111	0.820319	0.997926	-4.87025	UTS2
UBA1	0.0215826	29.5636	0.267357	0.790078	0.997926	-4.86839	UBA1
BNIP2	0.0213456	23.9363	0.0860864	0.931769	0.997926	-4.82033	BNIP2
COPG1	0.0212977	27.6433	0.219218	0.827197	0.997926	-4.87361	COPG1
PACSIN2	0.0211545	28.2347	0.264075	0.792594	0.997926	-4.86878	PACSIN2
FASN	0.0211315	28.8976	0.161167	0.872483	0.997926	-4.87853	FASN
DOK1	0.0210995	25.7813	0.0950179	0.924606	0.997926	-4.88231	DOK1
PLEKHO2	0.0210704	27.1859	0.143741	0.886169	0.997926	-4.87972	PLEKHO2
PKM_1	0.0208697	33.1879	0.323215	0.747614	0.997926	-4.86105	PKM_1
HK1	0.0208667	30.091	0.227241	0.820981	0.997926	-4.87281	HK1
NRD1	0.0208256	23.98	0.111803	0.911377	0.997926	-4.86083	NRD1
RPN1	0.0207239	29.0216	0.336282	0.737788	0.997926	-4.85913	RPN1
UXS1	0.0206591	23.8161	0.097325	0.922814	0.997926	-4.86371	UXS1
RPS17	0.020456	22.6105	0.0573452	0.954561	0.998343	-4.79686	RPS17
MOGS	0.0204508	23.5046	0.143485	0.88648	0.997926	-4.83485	MOGS
YWHAG	0.0203385	30.2628	0.222043	0.825006	0.997926	-4.87333	YWHAG
EPHX2	0.0202793	24.6098	0.0825903	0.934446	0.997926	-4.87753	EPHX2
PRKAG1	0.0202345	24.9474	0.109663	0.913041	0.997926	-4.87394	PRKAG1
SLC25A24	0.0201333	24.4656	0.0791262	0.937194	0.997926	-4.87213	SLC25A24
CDC42BPB	0.02009	27.3564	0.0975972	0.922565	0.997926	-4.8822	CDC42BPB
WASF2	0.0200373	26.9871	0.135181	0.892904	0.997926	-4.88025	WASF2
CD40LG	0.0199619	23.7026	0.108707	0.913829	0.997926	-4.85245	CD40LG
NDUFV2	0.0198982	24.0679	0.159962	0.873437	0.997926	-4.8734	NDUFV2
PDCD5	0.0198403	23.409	0.0868789	0.931093	0.997926	-4.84099	PDCD5
PROSER2	0.0197779	24.8332	0.100167	0.920533	0.997926	-4.88209	PROSER2
RHOC	0.019745	26.0776	0.13255	0.894998	0.997926	-4.86734	RHOC
CCT8	0.0196975	29.2858	0.323023	0.74776	0.997926	-4.86107	CCT8
JAK3	0.0196958	24.6685	0.0732106	0.941885	0.997926	-4.87286	JAK3
TRAPPC10	0.0196742	24.4165	0.0642916	0.949072	0.998343	-4.78824	TRAPPC10
UBE2K	0.0195848	25.2735	0.0719054	0.942911	0.997926	-4.88063	UBE2K
LAP3	0.0192439	27.6243	0.163601	0.870574	0.997926	-4.87836	LAP3
METAP1	0.0190118	26.4585	0.198972	0.842932	0.997926	-4.8755	METAP1
CD84	0.0188326	28.5993	0.228393	0.820088	0.997926	-4.8727	CD84
MYDGF	0.0185618	25.7961	0.220149	0.826486	0.997926	-4.87104	MYDGF
LIPA	0.0185449	23.7077	0.10235	0.918894	0.997926	-4.82725	LIPA
FLOT1	0.0185251	27.0809	0.174551	0.861999	0.997926	-4.87753	FLOT1
TREML1	0.0185213	30.1862	0.194299	0.846574	0.997926	-4.87591	TREML1
UQCRC1	0.0184098	28.0353	0.205372	0.837951	0.997926	-4.87492	UQCRC1
PRKCD	0.0183986	27.6285	0.181042	0.856922	0.997926	-4.87702	PRKCD
EXOC3	0.0183267	23.0623	0.12413	0.901655	0.997926	-4.85741	EXOC3
TXNL1	0.0181545	27.8515	0.242394	0.809271	0.997926	-4.87123	TXNL1
FGA	0.0180477	34.6786	0.249259	0.80398	0.997926	-4.87047	FGA
KRAS	0.0180184	26.6892	0.20498	0.838256	0.997926	-4.87496	KRAS
VKORC1L1	0.0180006	23.2575	0.174071	0.862482	0.997926	-4.83804	VKORC1L1
APPL1	0.0179427	25.4895	0.135289	0.892819	0.997926	-4.88024	APPL1
JAM3	0.0175181	27.3187	0.137708	0.890915	0.997926	-4.8801	JAM3
RHOG	0.0175062	25.4073	0.126508	0.899744	0.997926	-4.87551	RHOG
VMA21	0.0173372	23.678	0.208663	0.835392	0.997926	-4.87462	VMA21
CAP1	0.0173003	32.7195	0.224311	0.823249	0.997926	-4.87311	CAP1
SLC25A13	0.0171773	22.738	0.0833856	0.933912	0.997926	-4.78433	SLC25A13
PRKACB_1	0.0170317	28.5738	0.240927	0.810403	0.997926	-4.87138	PRKACB_1
RAB6A_1	0.0169784	26.6217	0.122885	0.902594	0.997926	-4.88096	RAB6A_1
NAPA	0.0169637	28.7556	0.253916	0.800397	0.997926	-4.86995	NAPA
TSPAN33	0.0167995	24.9708	0.137824	0.890831	0.997926	-4.87757	TSPAN33
NMNAT3	0.0167361	21.6714	0.15092	0.880708	0.997926	-4.80709	NMNAT3
IDH1	0.0166928	28.2599	0.244236	0.80785	0.997926	-4.87103	IDH1
RHEB	0.0164994	26.1797	0.103075	0.918235	0.997926	-4.88196	RHEB
EFEMP1	0.0163034	25.2578	0.0508387	0.959625	0.998343	-4.87058	EFEMP1
EIF4G2	0.0159119	26.4424	0.0914727	0.92741	0.997926	-4.88246	EIF4G2
GC	0.0155817	27.0761	0.0925993	0.926519	0.997926	-4.88241	GC
CCT4	0.0154991	29.0048	0.168109	0.867042	0.997926	-4.87802	CCT4
TFG	0.0154358	25.72	0.162124	0.871733	0.997926	-4.87846	TFG
ARF1;ARF3	0.0154161	30.2836	0.116664	0.907502	0.997926	-4.88129	ARF1;ARF3
DIAPH1	0.0153193	30.1908	0.131854	0.895525	0.997926	-4.88045	DIAPH1
B2M	0.0151693	30.3589	0.130428	0.896648	0.997926	-4.88053	B2M
GSTP1	0.0151081	30.4627	0.16123	0.872434	0.997926	-4.87853	GSTP1
INF2	0.0150291	29.9221	0.151517	0.880058	0.997926	-4.87921	INF2
ABCE1	0.0149696	24.6595	0.111222	0.911798	0.997926	-4.88157	ABCE1
RHOA	0.0144376	29.3861	0.12062	0.904381	0.997926	-4.88108	RHOA
HMGB1;HMGB1P1	0.0143537	24.1753	0.0748112	0.94064	0.997926	-4.84771	HMGB1;HMGB1P1
LTBP1	0.0142605	32.4063	0.111805	0.911337	0.997926	-4.88154	LTBP1
LAMTOR3	0.0141623	25.2505	0.131071	0.896141	0.997926	-4.88049	LAMTOR3
ANXA1	0.014111	24.7906	0.0442092	0.964889	0.998343	-4.86826	ANXA1
CASP4	0.0140976	23.4707	0.0686422	0.945522	0.998052	-4.85711	CASP4
NDUFS8	0.0140016	22.9449	0.0580522	0.953962	0.998343	-4.81057	NDUFS8
PRDX4	0.0137265	28.5392	0.202529	0.840163	0.997926	-4.87518	PRDX4
PRRC1	0.0136999	24.49	0.103686	0.917763	0.997926	-4.87422	PRRC1
DNAJB6	0.0136015	24.8608	0.106316	0.915673	0.997926	-4.88181	DNAJB6
DCTN2	0.0135654	28.9128	0.140716	0.888548	0.997926	-4.87991	DCTN2
RHOT2	0.0135497	22.6506	0.0813819	0.935475	0.997926	-4.82912	RHOT2
EEF1A1;EEF1A1P5	0.013437	28.873	0.135635	0.892547	0.997926	-4.88022	EEF1A1;EEF1A1P5
RAB3GAP2	0.0131702	24.9209	0.0561516	0.955407	0.998343	-4.87844	RAB3GAP2
IDH3A	0.0128835	25.3282	0.0844121	0.932999	0.997926	-4.88274	IDH3A
HIBCH	0.0125186	24.6859	0.0541335	0.957002	0.998343	-4.88367	HIBCH
TPM4	0.0125171	34.4933	0.0995122	0.921051	0.997926	-4.88212	TPM4
HEXB	0.0122861	24.1712	0.0803286	0.936238	0.997926	-4.87761	HEXB
EIF2S3;EIF2S3L	0.0118392	26.1781	0.0970641	0.922987	0.997926	-4.88222	EIF2S3;EIF2S3L
ATL1	0.0118319	25.6056	0.0619209	0.950824	0.998343	-4.88347	ATL1
TUFM	0.0117535	28.6982	0.132062	0.895361	0.997926	-4.88044	TUFM
VDAC2	0.011636	28.5229	0.143937	0.886014	0.997926	-4.87971	VDAC2
FAM175B	0.0115706	22.711	0.0739677	0.941362	0.997926	-4.81793	FAM175B
ABI1	0.0115493	28.3038	0.14012	0.889017	0.997926	-4.87995	ABI1
CSRP1	0.0111025	30.3176	0.0928863	0.926292	0.997926	-4.8824	CSRP1
ME2	0.011078	28.3454	0.137467	0.891105	0.997926	-4.88011	ME2
TF	0.0110762	29.8987	0.0871655	0.930819	0.997926	-4.88263	TF
PKM	0.0108451	29.6397	0.0805594	0.936051	0.997926	-4.88288	PKM
CAPZA2	0.0104249	28.9574	0.139047	0.889862	0.997926	-4.88001	CAPZA2
DDB1	0.0103308	26.3093	0.0534144	0.957573	0.998343	-4.88369	DDB1
UBE2D3;UBE2D2	0.0102776	26.8252	0.0763885	0.939355	0.997926	-4.88302	UBE2D3;UBE2D2
UBE2H	0.00995964	24.9609	0.0858176	0.931921	0.997926	-4.85337	UBE2H
CDC42	0.00989277	29.8286	0.089515	0.92896	0.997926	-4.88254	CDC42
TMEM63A	0.00978246	26.475	0.108883	0.913645	0.997926	-4.88168	TMEM63A
STAMBP	0.00970805	24.7766	0.0572411	0.954546	0.998343	-4.87043	STAMBP
PIK3R1	0.00963916	25.2454	0.0555902	0.955849	0.998343	-4.87835	PIK3R1
MAP2K3	0.00945381	24.8008	0.0566712	0.954988	0.998343	-4.88361	MAP2K3
MGLL	0.00942322	29.9918	0.107674	0.9146	0.997926	-4.88174	MGLL
PI4KA	0.00927301	23.8021	0.0516786	0.95895	0.998343	-4.88373	PI4KA
RAB18	0.00923259	26.1037	0.0973073	0.922795	0.997926	-4.88221	RAB18
TGFB1	0.00919322	30.0731	0.123397	0.90219	0.997926	-4.88093	TGFB1
RAP1GAP2_1	0.00917308	27.3573	0.0810456	0.935665	0.997926	-4.88286	RAP1GAP2_1
PAICS	0.00889809	27.2388	0.0846887	0.93278	0.997926	-4.88273	PAICS
PEX11B	0.00888821	22.67	0.0510821	0.959455	0.998343	-4.84357	PEX11B
SKP1	0.00875405	25.3071	0.0559031	0.955601	0.998343	-4.88109	SKP1
COX5A	0.00848742	28.0939	0.0583159	0.953684	0.998343	-4.88357	COX5A
ENO2	0.00826286	28.3055	0.0789384	0.937335	0.997926	-4.88294	ENO2
ACTR3	0.00809882	31.606	0.128457	0.898201	0.997926	-4.88065	ACTR3
MOB1A	0.00809556	26.9634	0.0501738	0.960144	0.998343	-4.88377	MOB1A
PSTPIP2	0.00806051	29.4404	0.105156	0.91659	0.997926	-4.88186	PSTPIP2
G6PD	0.00803206	29.9951	0.0878942	0.930243	0.997926	-4.8826	G6PD
ROCK2	0.00783115	30.0795	0.0942796	0.92519	0.997926	-4.88234	ROCK2
MYLK	0.00777436	29.2169	0.0796725	0.936753	0.997926	-4.88291	MYLK
WASF3	0.00772262	23.5009	0.0328901	0.973877	0.998343	-4.8659	WASF3
EXOC2	0.00762722	23.444	0.0418181	0.966782	0.998343	-4.87619	EXOC2
KPNB1	0.00758918	28.8602	0.110445	0.912411	0.997926	-4.88161	KPNB1
CHMP5	0.00728149	23.9906	0.0372092	0.97046	0.998343	-4.84001	CHMP5
SAR1B	0.00711398	24.7924	0.0534914	0.957514	0.998343	-4.8784	SAR1B
CCT5	0.00711009	29.5201	0.0928869	0.926291	0.997926	-4.8824	CCT5
FHL1	0.00662844	30.7243	0.0588716	0.953243	0.998343	-4.88355	FHL1
GPI	0.00657498	30.1271	0.0773485	0.938594	0.997926	-4.88299	GPI
F13B	0.00640114	22.6904	0.0140914	0.988823	0.998633	-4.79946	F13B
TSPAN14	0.00637754	24.2223	0.0416116	0.966948	0.998343	-4.87076	TSPAN14
APOA1	0.00636152	30.094	0.0321729	0.974437	0.998343	-4.8841	APOA1
PFKL	0.00629904	27.5756	0.0610899	0.951483	0.998343	-4.88349	PFKL
TBCB	0.00618524	26.6069	0.0557865	0.95569	0.998343	-4.88363	TBCB
LRRC7	0.00617713	23.7621	0.0416405	0.96693	0.998343	-4.86272	LRRC7
DCTN1	0.00609712	28.8446	0.0796452	0.936775	0.997926	-4.88291	DCTN1
ARR3	0.00607974	23.7102	0.0319565	0.974644	0.998343	-4.82822	ARR3
LIN7C	0.00606473	22.5024	0.0275376	0.978157	0.998633	-4.80995	LIN7C
TRAFD1	0.00584001	23.6653	0.0282999	0.977516	0.998633	-4.87332	TRAFD1
NUTF2	0.00565932	27.1281	0.0481637	0.96174	0.998343	-4.88381	NUTF2
HADHB	0.00545382	27.8982	0.0574062	0.954405	0.998343	-4.88359	HADHB
MRPS36	0.00539141	24.6278	0.0248685	0.980241	0.998633	-4.88164	MRPS36
NCKAP1	0.00535147	27.3043	0.0396439	0.968504	0.998343	-4.88398	NCKAP1
VTN	0.00524767	27.4172	0.0350153	0.97218	0.998343	-4.88405	VTN
CHKB	0.00478264	23.7143	0.0250503	0.980099	0.998633	-4.87389	CHKB
STAM2	0.0046805	24.6699	0.0376096	0.970123	0.998343	-4.87627	STAM2
PPP2CB	0.00463463	26.5521	0.0376427	0.970093	0.998343	-4.88401	PPP2CB
TRIM25	0.00461408	25.1644	0.020075	0.984048	0.998633	-4.88424	TRIM25
GCLM	0.0044981	26.6474	0.0425913	0.966164	0.998343	-4.88392	GCLM
ATP2C1	0.00445362	25.8296	0.0251649	0.980005	0.998633	-4.88164	ATP2C1
TSN	0.00439038	26.4059	0.0392723	0.968799	0.998343	-4.88398	TSN
NDUFA8	0.00438926	24.7242	0.0335892	0.973316	0.998343	-4.87633	NDUFA8
YWHAH	0.00432499	30.575	0.0680715	0.945947	0.998052	-4.88329	YWHAH
AQR	0.00406377	24.4369	0.0136329	0.989172	0.998633	-4.85485	AQR
MDP1	0.00372211	23.0803	0.0137235	0.989103	0.998633	-4.84405	MDP1
SLC25A15	0.00360802	23.8248	0.022903	0.981809	0.998633	-4.86561	SLC25A15
PSMA7	0.00344302	28.9227	0.0367607	0.970793	0.998343	-4.88403	PSMA7
GRK5	0.00330083	22.3885	0.0214083	0.983028	0.998633	-4.78746	GRK5
RGS10	0.00327233	27.3181	0.0277017	0.977989	0.998633	-4.88416	RGS10
VPS45	0.00301065	24.1845	0.0166548	0.986765	0.998633	-4.88426	VPS45
HNRNPH3	0.00294643	22.208	0.0178138	0.985861	0.998633	-4.82251	HNRNPH3
EIF3C;EIF3CL	0.00293362	23.9907	0.0112487	0.991062	0.998633	-4.88175	EIF3C;EIF3CL
ACADS	0.00292032	23.0998	0.0144259	0.988561	0.998633	-4.80353	ACADS
ATL3	0.00265047	27.719	0.0258827	0.979434	0.998633	-4.88418	ATL3
PTK2B	0.00264849	24.215	0.0151538	0.987959	0.998633	-4.87652	PTK2B
CBR1	0.0019689	27.5803	0.0217495	0.982717	0.998633	-4.88422	CBR1
CLIC1	0.00196319	31.7747	0.0252861	0.979908	0.998633	-4.88418	CLIC1
SNAP23	0.00179812	30.2663	0.0111662	0.991127	0.998633	-4.8843	SNAP23
VPS4B	0.00134394	27.1304	0.0137407	0.989081	0.998633	-4.88428	VPS4B
SYPL1	0.000934559	23.7209	0.0104095	0.991729	0.998633	-4.87655	SYPL1
RAC1	0.000832303	30.3988	0.0127698	0.989852	0.998633	-4.88429	RAC1
MPST	0.000753049	27.7637	0.0095286	0.992428	0.998633	-4.88431	MPST
CYFIP1	0.000727836	28.9049	0.00844586	0.993288	0.998633	-4.88431	CYFIP1
PRPS1	0.000608817	26.5786	0.0057292	0.995447	0.998834	-4.88432	PRPS1
APRT	0.000541391	28.4723	0.00800802	0.993636	0.998633	-4.88431	APRT
TCP1	0.000482897	28.7236	0.00664368	0.99472	0.998633	-4.88432	TCP1
SFXN3	0.000395734	26.4866	0.00444355	0.996469	0.999266	-4.88432	SFXN3
RAB21	0.000378389	26.723	0.00379969	0.99698	0.999266	-4.88432	RAB21
CAT	0.000332576	30.6565	0.00244839	0.998054	0.999266	-4.88433	CAT
DNAJB1	0.000101193	23.071	0.0008404	0.999332	0.999709	-4.87137	DNAJB1
GBF1	-2.65496e-05	24.2792	-0.000177743	0.999859	0.999859	-4.84672	GBF1
GRAP2	-0.000207148	27.582	-0.00187152	0.998513	0.999266	-4.88433	GRAP2
NAPRT	-0.000390024	26.9623	-0.00198705	0.998421	0.999266	-4.88433	NAPRT
TMPPE	-0.000476679	22.4781	-0.00229074	0.998181	0.999266	-4.81945	TMPPE
NAP1L1	-0.000546635	30.2697	-0.00660201	0.994753	0.998633	-4.88432	NAP1L1
PEA15	-0.000642247	25.2087	-0.00352917	0.997196	0.999266	-4.87903	PEA15
OXCT1	-0.00119695	26.5843	-0.00947427	0.992471	0.998633	-4.88431	OXCT1
FAM134C	-0.00131619	22.4053	-0.00784329	0.993779	0.998633	-4.80971	FAM134C
PPP1CB	-0.00134378	25.9971	-0.0107393	0.991466	0.998633	-4.8843	PPP1CB
ALDH16A1	-0.00146304	26.7241	-0.0122184	0.99029	0.998633	-4.88429	ALDH16A1
GMPPB	-0.00150134	25.5631	-0.0102485	0.991856	0.998633	-4.8843	GMPPB
PSMB1	-0.00152132	27.4228	-0.0153224	0.987824	0.998633	-4.88427	PSMB1
RNF11	-0.0015607	23.8049	-0.00870866	0.993081	0.998633	-4.86542	RNF11
NEDD8	-0.00180893	26.488	-0.0179883	0.985706	0.998633	-4.88425	NEDD8
ACTG1	-0.00192764	29.8608	-0.00645532	0.99487	0.998633	-4.88432	ACTG1
RABEP1	-0.00195852	23.4937	-0.0126879	0.989923	0.998633	-4.85242	RABEP1
CASP6	-0.00222526	25.1246	-0.010381	0.991751	0.998633	-4.879	CASP6
STXBP5	-0.00237868	26.4846	-0.0162832	0.98706	0.998633	-4.88427	STXBP5
KCMF1	-0.00262621	22.5989	-0.00887943	0.992958	0.998633	-4.79706	KCMF1
TUBA4A	-0.0028118	31.9053	-0.0246004	0.980452	0.998633	-4.88419	TUBA4A
COPA	-0.00304424	28.1891	-0.0248868	0.980225	0.998633	-4.88419	COPA
DLST	-0.00330555	26.6626	-0.0381238	0.969711	0.998343	-4.884	DLST
ASAP2	-0.00343294	28.1647	-0.0373601	0.970317	0.998343	-4.88402	ASAP2
RNPEP	-0.00352282	22.7727	-0.0128597	0.989808	0.998633	-4.77207	RNPEP
GSTM3	-0.00368221	26.1336	-0.0235757	0.981266	0.998633	-4.8842	GSTM3
ANXA5	-0.00369193	28.7219	-0.0277412	0.977957	0.998633	-4.88416	ANXA5
CCT3	-0.00377085	29.2283	-0.0576191	0.954236	0.998343	-4.88359	CCT3
RNF213	-0.00384047	22.3864	-0.0239832	0.980965	0.998633	-4.83028	RNF213
TWF1	-0.00401428	23.2965	-0.0140683	0.988857	0.998633	-4.7698	TWF1
PTPN12	-0.00447671	28.9163	-0.0738656	0.941354	0.997926	-4.88311	PTPN12
ALDOA	-0.00468161	33.1252	-0.084273	0.93311	0.997926	-4.88274	ALDOA
PSMA1	-0.00471105	28.2429	-0.0381253	0.96971	0.998343	-4.884	PSMA1
HSD17B10	-0.00483589	26.7304	-0.0397233	0.968441	0.998343	-4.88397	HSD17B10
GPD2	-0.00489794	29.5228	-0.0656223	0.947889	0.998343	-4.88337	GPD2
RAB6B	-0.0049203	29.4832	-0.0568358	0.954858	0.998343	-4.88361	RAB6B
PDDC1	-0.00498749	22.9903	-0.0311232	0.975308	0.998633	-4.81528	PDDC1
LAMP2	-0.00507234	25.6777	-0.033213	0.973611	0.998343	-4.88408	LAMP2
UBE2L3	-0.00514175	29.1493	-0.0432051	0.965676	0.998343	-4.88391	UBE2L3
PIN1	-0.00560087	26.5218	-0.0408909	0.967514	0.998343	-4.88395	PIN1
MYCBP	-0.00579355	25.8441	-0.0339377	0.973035	0.998343	-4.88407	MYCBP
SMAP2	-0.00594271	23.8811	-0.0262595	0.97914	0.998633	-4.86853	SMAP2
PSMC6	-0.00597123	26.6749	-0.0356173	0.971701	0.998343	-4.88404	PSMC6
ARPC2	-0.006021	30.7028	-0.0786232	0.937584	0.997926	-4.88295	ARPC2
TWF2	-0.00606317	29.8932	-0.0706063	0.943937	0.997926	-4.88321	TWF2
IPO5	-0.00615032	27.8872	-0.0719159	0.942899	0.997926	-4.88317	IPO5
CIRBP	-0.00640311	24.1048	-0.0420296	0.966612	0.998343	-4.87864	CIRBP
TUBA8	-0.00650119	29.8827	-0.100301	0.920427	0.997926	-4.88208	TUBA8
GSK3B	-0.00655652	24.8234	-0.0398351	0.968354	0.998343	-4.88143	GSK3B
TXNDC17	-0.00658876	25.9093	-0.0717286	0.943048	0.997926	-4.88318	TXNDC17
NAPG	-0.00662968	26.1365	-0.0447181	0.964475	0.998343	-4.88388	NAPG
CXCL3	-0.00682424	24.2654	-0.033603	0.973317	0.998343	-4.8552	CXCL3
HDLBP	-0.00682683	23.714	-0.0346813	0.972452	0.998343	-4.86842	HDLBP
LYPLAL1	-0.00683499	24.9985	-0.0413244	0.967169	0.998343	-4.88395	LYPLAL1
IQGAP2	-0.00695552	30.4459	-0.0945476	0.924978	0.997926	-4.88233	IQGAP2
AASDHPPT	-0.00719766	22.5373	-0.0329647	0.973831	0.998343	-4.83776	AASDHPPT
ITPR1	-0.00722316	27.2392	-0.0356854	0.971647	0.998343	-4.88404	ITPR1
SUMO2	-0.0074712	25.5328	-0.0231911	0.981578	0.998633	-4.86849	SUMO2
MAP3K5	-0.00760535	24.0693	-0.0324658	0.97421	0.998343	-4.87379	MAP3K5
LGALSL	-0.0079711	30.7653	-0.0895582	0.928926	0.997926	-4.88254	LGALSL
ABCB6	-0.008094	26.1582	-0.0557666	0.955718	0.998343	-4.86802	ABCB6
ADK	-0.00817568	23.7262	-0.0458221	0.963606	0.998343	-4.87357	ADK
VPS33B	-0.00859165	23.9161	-0.0503068	0.960041	0.998343	-4.88122	VPS33B
PLGRKT	-0.00867528	24.1421	-0.0385767	0.969372	0.998343	-4.84219	PLGRKT
ANGPT1	-0.00905474	26.379	-0.0763823	0.93936	0.997926	-4.88303	ANGPT1
2006-09-01	-0.00919461	28.0574	-0.106227	0.915743	0.997926	-4.88181	2006-09-01
ASNA1	-0.00947134	26.8988	-0.0940776	0.925349	0.997926	-4.88235	ASNA1
TSC22D3	-0.0094819	24.8066	-0.0722429	0.942644	0.997926	-4.87788	TSC22D3
STOM	-0.00948968	31.9319	-0.119107	0.905574	0.997926	-4.88116	STOM
TAB1	-0.00973663	23.7262	-0.0688926	0.945307	0.998052	-4.87011	TAB1
SLC35A4	-0.0100086	24.4776	-0.099595	0.920986	0.997926	-4.88211	SLC35A4
SHMT2	-0.0100448	26.6697	-0.0672825	0.946572	0.998094	-4.88332	SHMT2
SARS	-0.0102185	27.0941	-0.11345	0.910038	0.997926	-4.88146	SARS
UBE2N	-0.0102836	28.0058	-0.160632	0.872903	0.997926	-4.87857	UBE2N
NDUFA7	-0.0103694	23.6832	-0.0619354	0.950819	0.998343	-4.87574	NDUFA7
PRKAA1	-0.0105176	26.1187	-0.0917098	0.927223	0.997926	-4.88245	PRKAA1
CAMK1	-0.0107733	27.9611	-0.141479	0.887948	0.997926	-4.87986	CAMK1
STON2	-0.0110112	26.1767	-0.0591223	0.953044	0.998343	-4.88355	STON2
C2	-0.0111434	21.2144	-0.0194429	0.984581	0.998633	-4.80405	C2
CFL1	-0.0111511	33.5681	-0.133781	0.894007	0.997926	-4.88033	CFL1
COTL1	-0.0113918	30.4283	-0.105006	0.916708	0.997926	-4.88187	COTL1
FES	-0.0114121	23.7602	-0.0616432	0.951065	0.998343	-4.85985	FES
DPP3	-0.0114812	27.5087	-0.144037	0.885936	0.997926	-4.8797	DPP3
STRN3	-0.0115222	25.6554	-0.10851	0.91394	0.997926	-4.8817	STRN3
ATP6V0A1	-0.0117675	25.0074	-0.0798124	0.936646	0.997926	-4.87763	ATP6V0A1
ACOT13	-0.0118422	24.3404	-0.081008	0.935704	0.997926	-4.87207	ACOT13
C1QBP	-0.0118473	26.8202	-0.0703296	0.944157	0.997926	-4.88322	C1QBP
2007-09-01	-0.0118628	29.9935	-0.150979	0.88048	0.997926	-4.87924	2007-09-01
CCS	-0.0121404	27.0343	-0.0479704	0.961893	0.998343	-4.88381	CCS
LPP	-0.0121703	27.0497	-0.0892527	0.929167	0.997926	-4.88255	LPP
ZFPL1	-0.0123069	23.1094	-0.0846149	0.93291	0.997926	-4.82788	ZFPL1
CD68	-0.0125929	25.4603	-0.0563642	0.955238	0.998343	-4.87843	CD68
DUSP23	-0.012637	24.1611	-0.0761698	0.939532	0.997926	-4.87775	DUSP23
PLAA	-0.0126924	23.9674	-0.0520602	0.95865	0.998343	-4.87843	PLAA
CTSD	-0.0130059	27.2955	-0.144676	0.885434	0.997926	-4.87966	CTSD
ARPP19	-0.0133156	24.4214	-0.0704312	0.944087	0.997926	-4.87006	ARPP19
AP2S1	-0.01378	24.3486	-0.0955807	0.924165	0.997926	-4.87975	AP2S1
MAN1A1	-0.0138334	22.7045	-0.0408672	0.967564	0.998343	-4.83857	MAN1A1
CAPZB	-0.0138958	30.829	-0.239787	0.811283	0.997926	-4.87151	CAPZB
TNPO2	-0.0140374	22.7653	-0.107645	0.914653	0.997926	-4.86064	TNPO2
KIAA0513	-0.0140401	27.2318	-0.175575	0.861197	0.997926	-4.87745	KIAA0513
NT5C3A	-0.0141469	26.7293	-0.13579	0.892425	0.997926	-4.88021	NT5C3A
SKAP2	-0.0141971	28.4772	-0.189902	0.850003	0.997926	-4.87628	SKAP2
CBR3	-0.01421	24.5414	-0.0919692	0.927022	0.997926	-4.87717	CBR3
ATP1B3	-0.0142359	25.0736	-0.10737	0.91484	0.997926	-4.88175	ATP1B3
UBA7	-0.0143226	28.7091	-0.156031	0.876513	0.997926	-4.8789	UBA7
RAP1B	-0.01445	33.2753	-0.0954627	0.924254	0.997926	-4.88229	RAP1B
RAN	-0.014766	27.5673	-0.170055	0.865518	0.997926	-4.87788	RAN
CTTN	-0.0150015	31.5032	-0.0976936	0.922489	0.997926	-4.8822	CTTN
CRTAP	-0.0150046	23.4891	-0.0679582	0.946051	0.998052	-4.86066	CRTAP
TSTD1	-0.0151079	24.3406	-0.09175	0.927191	0.997926	-4.88245	TSTD1
APMAP	-0.0151253	25.5127	-0.113313	0.910153	0.997926	-4.8762	APMAP
HTT	-0.0152989	25.2066	-0.0641891	0.949025	0.998343	-4.88341	HTT
LRBA_1	-0.015396	29.5814	-0.15901	0.874176	0.997926	-4.87869	LRBA_1
PDCD6IP	-0.0154649	28.8675	-0.185455	0.853474	0.997926	-4.87666	PDCD6IP
NDUFB10	-0.0157085	24.8106	-0.144039	0.885935	0.997926	-4.8797	NDUFB10
ASPH	-0.0158038	22.5881	-0.0858986	0.93191	0.997926	-4.82296	ASPH
AIP	-0.0162153	24.1868	-0.109425	0.913234	0.997926	-4.87142	AIP
TRADD	-0.0163897	22.3582	-0.0946382	0.925039	0.997926	-4.80025	TRADD
AGK	-0.0164009	23.065	-0.117089	0.907192	0.997926	-4.86574	AGK
CCT7	-0.0164054	28.8257	-0.214486	0.830869	0.997926	-4.87407	CCT7
NDUFA2	-0.0164789	23.31	-0.129783	0.897192	0.997926	-4.85595	NDUFA2
2002-09-01	-0.016649	29.2728	-0.245919	0.806553	0.997926	-4.87084	2002-09-01
RARRES2	-0.0167052	26.4184	-0.0780678	0.938024	0.997926	-4.88297	RARRES2
GARS	-0.0169287	28.0381	-0.203973	0.839039	0.997926	-4.87505	GARS
PPP2R5A	-0.0170637	24.5471	-0.134976	0.893073	0.997926	-4.87774	PPP2R5A
CAND1	-0.0171607	28.427	-0.201721	0.840792	0.997926	-4.87525	CAND1
LRMP	-0.0173066	24.5903	-0.0795903	0.936831	0.997926	-4.86634	LRMP
ENO1	-0.0176004	32.9725	-0.21973	0.8268	0.997926	-4.87356	ENO1
NT5C2	-0.0176345	23.1228	-0.0955097	0.924322	0.997926	-4.82001	NT5C2
UBE2O	-0.0177417	27.8633	-0.198429	0.843356	0.997926	-4.87555	UBE2O
JAK2	-0.0179298	23.6134	-0.117103	0.907211	0.997926	-4.8526	JAK2
GSTO1	-0.0180864	31.1414	-0.167845	0.867249	0.997926	-4.87804	GSTO1
LCP2	-0.0182332	28.6108	-0.188785	0.850875	0.997926	-4.87638	LCP2
PPP2R4	-0.0184821	27.347	-0.190546	0.849501	0.997926	-4.87623	PPP2R4
VCP	-0.0185762	31.2939	-0.285433	0.776259	0.997926	-4.86617	VCP
CUL3	-0.0186585	24.1859	-0.0903182	0.928334	0.997926	-4.87479	CUL3
GTPBP1	-0.0186963	22.7135	-0.0941394	0.925414	0.997926	-4.80958	GTPBP1
LACTB	-0.0187808	23.0209	-0.0909397	0.927888	0.997926	-4.84807	LACTB
VPS37A	-0.0188066	23.1984	-0.144061	0.885958	0.997926	-4.85871	VPS37A
TUBA1A	-0.0189677	27.5963	-0.0678069	0.946156	0.998052	-4.8833	TUBA1A
PDCD10	-0.019066	28.1382	-0.283595	0.777661	0.997926	-4.8664	PDCD10
PIP4K2A	-0.0191027	29.0545	-0.260744	0.79515	0.997926	-4.86917	PIP4K2A
GMPS	-0.0196857	23.5682	-0.0842973	0.933161	0.997926	-4.83167	GMPS
C10orf54	-0.0196954	26.8766	-0.108659	0.913822	0.997926	-4.88169	C10orf54
OTUB1	-0.0198928	27.6785	-0.22585	0.822057	0.997926	-4.87295	OTUB1
ACAA2	-0.0199048	23.26	-0.0946179	0.924948	0.997926	-4.8576	ACAA2
PSME1	-0.019909	28.963	-0.250114	0.803322	0.997926	-4.87038	PSME1
APOH	-0.0199385	26.7738	-0.0888287	0.929503	0.997926	-4.88257	APOH
NBAS	-0.0201093	22.6903	-0.124243	0.901618	0.997926	-4.83256	NBAS
CTSC	-0.0201511	26.4319	-0.209023	0.835112	0.997926	-4.87458	CTSC
PARVG	-0.0205097	22.5216	-0.10522	0.916646	0.997926	-4.80794	PARVG
HACD4	-0.0205498	24.1242	-0.108022	0.914343	0.997926	-4.87149	HACD4
TRIOBP	-0.0206995	22.0638	-0.103516	0.918094	0.997926	-4.79005	TRIOBP
FLII	-0.0208481	28.4542	-0.197292	0.844242	0.997926	-4.87565	FLII
ACTR1B	-0.0208971	25.1318	-0.154099	0.87803	0.997926	-4.87903	ACTR1B
MDH2	-0.0210616	29.7488	-0.310238	0.757415	0.997926	-4.86288	MDH2
SLC25A5	-0.0213328	27.6751	-0.208981	0.835145	0.997926	-4.87459	SLC25A5
GSS	-0.0214968	27.0839	-0.317481	0.75194	0.997926	-4.86186	GSS
NDUFB1	-0.0215006	23.4639	-0.142072	0.887505	0.997926	-4.86964	NDUFB1
MFSD2B	-0.0217943	22.809	-0.1499	0.88163	0.997926	-4.78522	MFSD2B
RER1	-0.0218894	24.7553	-0.202635	0.840102	0.997926	-4.8676	RER1
HDHD2	-0.0220142	26.6794	-0.120419	0.904539	0.997926	-4.88109	HDHD2
RAB1A	-0.0220375	30.2227	-0.164497	0.869873	0.997926	-4.87829	RAB1A
ZZEF1	-0.0220955	26.0034	-0.0956237	0.924126	0.997926	-4.88229	ZZEF1
NLRX1	-0.0222768	25.556	-0.0909641	0.927813	0.997926	-4.88248	NLRX1
SLC25A3	-0.0227603	28.0216	-0.261715	0.794405	0.997926	-4.86906	SLC25A3
SLC2A3	-0.0228946	30.4627	-0.230295	0.818617	0.997926	-4.8725	SLC2A3
CNTNAP5	-0.022898	24.6052	-0.105139	0.91671	0.997926	-4.82227	CNTNAP5
FECH	-0.0230668	22.9333	-0.102061	0.919149	0.997926	-4.81603	FECH
ADH5	-0.0234477	27.7217	-0.285124	0.776494	0.997926	-4.86621	ADH5
ALDH3A2	-0.0235665	21.3235	-0.0494435	0.96081	0.998343	-4.7941	ALDH3A2
MYADM	-0.0236708	25.0243	-0.199926	0.84219	0.997926	-4.87541	MYADM
UBQLN1	-0.0237718	25.5377	-0.143899	0.886045	0.997926	-4.87971	UBQLN1
ARHGDIB	-0.023926	31.2265	-0.269274	0.788609	0.997926	-4.86816	ARHGDIB
AHCYL2	-0.0239697	26.6483	-0.246667	0.805977	0.997926	-4.87076	AHCYL2
AP3B1	-0.0241268	25.9252	-0.151423	0.880131	0.997926	-4.87921	AP3B1
SEC62	-0.0241979	23.9093	-0.124753	0.901148	0.997926	-4.86535	SEC62
DTD1	-0.0241985	24.9994	-0.162504	0.871461	0.997926	-4.86829	DTD1
TXN2	-0.0242704	23.7116	-0.103648	0.91807	0.997926	-4.76111	TXN2
COPS6	-0.024281	25.0187	-0.102096	0.919025	0.997926	-4.87176	COPS6
GCN1L1	-0.0244308	22.0249	-0.0844055	0.933123	0.997926	-4.80881	GCN1L1
ACTB	-0.0245299	36.6051	-0.125955	0.900173	0.997926	-4.88079	ACTB
MAPK1	-0.0246045	27.5318	-0.21662	0.829212	0.997926	-4.87386	MAPK1
NIF3L1	-0.0247912	24.4782	-0.0915625	0.927354	0.997926	-4.86933	NIF3L1
CAP1_1	-0.0248035	25.828	-0.159639	0.873708	0.997926	-4.86564	CAP1_1
WIPF1	-0.0249988	26.3121	-0.135682	0.89251	0.997926	-4.88022	WIPF1
WIBG	-0.0251049	23.6108	-0.0929232	0.926268	0.997926	-4.87986	WIBG
ITGAV	-0.0251106	24.1781	-0.106353	0.915649	0.997926	-4.87654	ITGAV
TSG101	-0.0252432	28.4908	-0.218267	0.827934	0.997926	-4.8737	TSG101
ASPSCR1	-0.0253407	20.9213	-0.231516	0.818179	0.997926	-4.76934	ASPSCR1
Sep-05_1	-0.0253429	25.2343	-0.227531	0.820807	0.997926	-4.8576	Sep-05_1
DERL1	-0.0253911	23.0121	-0.225587	0.82237	0.997926	-4.84492	DERL1
UBA6	-0.0257807	25.4619	-0.114072	0.909554	0.997926	-4.87616	UBA6
UFD1L	-0.0257835	25.5572	-0.211425	0.833268	0.997926	-4.8668	UFD1L
KPNA4	-0.0258251	25.8252	-0.275535	0.783817	0.997926	-4.8674	KPNA4
IL6ST	-0.0259485	22.8182	-0.119006	0.905702	0.997926	-4.85197	IL6ST
GAPDH	-0.0260281	33.6813	-0.336017	0.737987	0.997926	-4.85917	GAPDH
SNX2	-0.0263558	27.4397	-0.209081	0.835067	0.997926	-4.87458	SNX2
GOT1	-0.0264737	26.5366	-0.148133	0.882716	0.997926	-4.87943	GOT1
CALU_1	-0.0265866	24.3859	-0.140882	0.888721	0.997926	-4.78264	CALU_1
BLVRA	-0.0266227	27.1337	-0.235937	0.814255	0.997926	-4.87191	BLVRA
PPP1R12C	-0.0267907	23.9295	-0.19026	0.849755	0.997926	-4.86333	PPP1R12C
EIF1AX	-0.0268436	23.6004	-0.126597	0.899785	0.997926	-4.83011	EIF1AX
FAM63A	-0.0273602	27.1788	-0.242771	0.808981	0.997926	-4.87119	FAM63A
DIABLO	-0.0274701	25.625	-0.234962	0.815008	0.997926	-4.87202	DIABLO
PURA	-0.0274963	25.216	-0.202164	0.840447	0.997926	-4.87521	PURA
TCEB1	-0.0278642	26.7307	-0.17084	0.864903	0.997926	-4.87782	TCEB1
ISOC1	-0.0279558	26.8161	-0.396299	0.693238	0.997926	-4.84935	ISOC1
ESYT1	-0.0280109	29.1042	-0.403901	0.687669	0.997926	-4.848	ESYT1
DLD	-0.0281059	27.6743	-0.274647	0.784496	0.997926	-4.86751	DLD
DUSP22	-0.0281578	23.5135	-0.137338	0.891281	0.997926	-4.84272	DUSP22
RAB10	-0.0281813	29.3323	-0.252423	0.801545	0.997926	-4.87012	RAB10
SERPINE2_1	-0.0281918	27.0981	-0.164949	0.869518	0.997926	-4.87826	SERPINE2_1
PSMB2	-0.0283562	26.8592	-0.296657	0.767715	0.997926	-4.86471	PSMB2
STX8	-0.0287121	24.1281	-0.0824713	0.934564	0.997926	-4.85922	STX8
DDX3X	-0.0288812	26.0554	-0.128353	0.898283	0.997926	-4.88065	DDX3X
MTAP	-0.0289157	25.3497	-0.244714	0.807495	0.997926	-4.86585	MTAP
WAS	-0.0289539	26.8643	-0.322444	0.748196	0.997926	-4.86116	WAS
PSMB6	-0.0290269	25.0402	-0.253222	0.80093	0.997926	-4.87003	PSMB6
ENPP4	-0.0291318	24.5551	-0.166604	0.868222	0.997926	-4.87814	ENPP4
TMEM165	-0.0291366	23.4722	-0.185448	0.853671	0.997926	-4.81395	TMEM165
SAMD14	-0.0294002	24.4151	-0.16755	0.86748	0.997926	-4.87806	SAMD14
KCNK6	-0.0297926	22.7315	-0.0992819	0.921317	0.997926	-4.82736	KCNK6
TAOK3	-0.0301339	26.6171	-0.195659	0.845514	0.997926	-4.87579	TAOK3
CFHR1	-0.0304352	23.4813	-0.0838528	0.933513	0.997926	-4.8279	CFHR1
PROS1	-0.0305169	29.3587	-0.316194	0.752912	0.997926	-4.86205	PROS1
TBCEL	-0.0305358	22.5613	-0.120042	0.90513	0.997926	-4.7742	TBCEL
DAP	-0.0306678	24.3955	-0.0756992	0.939978	0.997926	-4.82327	DAP
ABCF1	-0.0307549	22.3476	-0.213978	0.831366	0.997926	-4.84598	ABCF1
PPCS	-0.0311225	25.8428	-0.255045	0.799529	0.997926	-4.86982	PPCS
COPS8	-0.031163	24.1866	-0.241806	0.809737	0.997926	-4.86882	COPS8
ADSL	-0.0312975	26.0304	-0.272534	0.786112	0.997926	-4.86777	ADSL
STK24	-0.0313413	28.5792	-0.49773	0.620427	0.997926	-4.82922	STK24
PAIP1	-0.0314347	23.7379	-0.211325	0.833396	0.997926	-4.85129	PAIP1
SERPINB9	-0.031439	27.6803	-0.314145	0.75446	0.997926	-4.86233	SERPINB9
CCT6A	-0.0315517	29.102	-0.449576	0.654576	0.997926	-4.83934	CCT6A
TPM2_1	-0.0316426	30.4509	-0.151437	0.880121	0.997926	-4.87921	TPM2_1
NFKB1	-0.0317074	24.0037	-0.240775	0.81056	0.997926	-4.8637	NFKB1
ARL8A	-0.0317254	26.8669	-0.259134	0.796386	0.997926	-4.86936	ARL8A
PSMA4	-0.0317432	27.1556	-0.308795	0.758507	0.997926	-4.86308	PSMA4
WARS	-0.0317768	26.6395	-0.220353	0.826316	0.997926	-4.8735	WARS
GOT2	-0.0319407	27.0666	-0.355435	0.723464	0.997926	-4.85618	GOT2
NPEPPS	-0.0319582	28.5028	-0.408821	0.684073	0.997926	-4.84711	NPEPPS
ADPRH	-0.0320192	24.6909	-0.185367	0.853543	0.997926	-4.87666	ADPRH
NDUFB3	-0.0320883	22.9265	-0.18788	0.851726	0.997926	-4.83196	NDUFB3
CHMP1A	-0.0321674	23.7686	-0.230219	0.818701	0.997926	-4.862	CHMP1A
MTHFD1	-0.0324311	27.9499	-0.314542	0.754161	0.997926	-4.86228	MTHFD1
PSMD13	-0.0326945	26.465	-0.301417	0.7641	0.997926	-4.86408	PSMD13
SCAMP3	-0.0331738	24.663	-0.245659	0.806794	0.997926	-4.85813	SCAMP3
INPP4B	-0.0332765	25.7566	-0.14738	0.883308	0.997926	-4.87948	INPP4B
FAM177A1	-0.0332784	24.397	-0.224826	0.823026	0.997926	-4.83153	FAM177A1
ACBD3	-0.033305	23.7559	-0.288703	0.773833	0.997926	-4.84776	ACBD3
LONP1	-0.0334036	26.5953	-0.153802	0.878316	0.997926	-4.84836	LONP1
HPSE	-0.0334523	29.2691	-0.331048	0.741719	0.997926	-4.85991	HPSE
PLEKHF2	-0.0334795	24.7535	-0.258667	0.796758	0.997926	-4.86431	PLEKHF2
MFF	-0.0335457	25.2322	-0.226077	0.821882	0.997926	-4.87293	MFF
STX11	-0.0338538	28.7531	-0.486834	0.628084	0.997926	-4.8316	STX11
CRK	-0.034223	23.9153	-0.247601	0.805271	0.997926	-4.86554	CRK
PPP6C	-0.0343303	24.7446	-0.216898	0.828997	0.997926	-4.87384	PPP6C
REXO2	-0.0343651	23.4394	-0.283151	0.778179	0.997926	-4.82447	REXO2
BCL2L1	-0.0346051	24.6259	-0.388041	0.699308	0.997926	-4.85079	BCL2L1
UQCR10	-0.0346985	24.9197	-0.269788	0.788245	0.997926	-4.86311	UQCR10
TJP2	-0.0348915	29.0997	-0.305732	0.760827	0.997926	-4.86349	TJP2
PFDN5	-0.0349242	24.9155	-0.188618	0.851016	0.997926	-4.87389	PFDN5
MLEC	-0.0351989	27.9914	-0.442478	0.659676	0.997926	-4.84075	MLEC
PRPS2	-0.0352414	24.3831	-0.228329	0.820189	0.997926	-4.85437	PRPS2
AHCY	-0.0353041	26.6678	-0.516007	0.607676	0.997926	-4.82511	AHCY
PTBP1	-0.0355075	27.1119	-0.281076	0.779584	0.997926	-4.86672	PTBP1
CCNY	-0.0355772	22.8815	-0.154	0.878325	0.997926	-4.80868	CCNY
COMT	-0.0361162	27.2424	-0.264017	0.792638	0.997926	-4.86879	COMT
WDR44	-0.0363802	28.8762	-0.42707	0.6708	0.997926	-4.84372	WDR44
OSBPL2	-0.0364601	22.5171	-0.215725	0.830239	0.997926	-4.80141	OSBPL2
TOMM70A	-0.0366603	25.8663	-0.252906	0.801173	0.997926	-4.87007	TOMM70A
ACSF3	-0.0369207	21.3393	-0.219114	0.827899	0.997926	-4.76417	ACSF3
ATP1A1	-0.0372431	26.1382	-0.271984	0.786534	0.997926	-4.86784	ATP1A1
LSM2	-0.0373104	23.0007	-0.301431	0.764281	0.997926	-4.8313	LSM2
DDX19B	-0.0373743	24.04	-0.205601	0.837916	0.997926	-4.83318	DDX19B
MTPN	-0.0374273	30.3364	-0.255979	0.79881	0.997926	-4.86972	MTPN
GYS1	-0.0374999	24.4364	-0.155328	0.877172	0.997926	-4.82905	GYS1
RRAS	-0.0375309	26.3521	-0.254758	0.799749	0.997926	-4.86986	RRAS
MCU	-0.0375381	27.1698	-0.309814	0.757736	0.997926	-4.86294	MCU
TROVE2	-0.0375464	23.2195	-0.160204	0.873284	0.997926	-4.85767	TROVE2
NUCB2	-0.0377149	27.131	-0.204645	0.838516	0.997926	-4.87499	NUCB2
CHUK	-0.0379252	21.9912	-0.227413	0.821198	0.997926	-4.79476	CHUK
SYK	-0.0379593	28.1892	-0.408338	0.684425	0.997926	-4.8472	SYK
CSNK2A1;CSNK2A3	-0.0382004	25.0525	-0.219199	0.827212	0.997926	-4.87361	CSNK2A1;CSNK2A3
ERP44	-0.0384502	28.6671	-0.410815	0.682618	0.997926	-4.84675	ERP44
VPS26B	-0.0386198	25.6803	-0.422035	0.674453	0.997926	-4.84467	VPS26B
USP5	-0.038798	27.1815	-0.432775	0.666673	0.997926	-4.84263	USP5
HNRNPD	-0.0388044	23.0568	-0.221371	0.825756	0.997926	-4.82251	HNRNPD
STK10	-0.0388789	25.2848	-0.189606	0.850244	0.997926	-4.87112	STK10
EFHD2	-0.0391137	23.7832	-0.26648	0.790764	0.997926	-4.86341	EFHD2
SUGT1	-0.0391896	25.7935	-0.423308	0.673528	0.997926	-4.84443	SUGT1
PPP2R2A	-0.039482	24.5514	-0.236926	0.813491	0.997926	-4.87181	PPP2R2A
SIAE	-0.0402397	24.6094	-0.217986	0.828188	0.997926	-4.86089	SIAE
CAD	-0.0404843	24.9523	-0.148093	0.882748	0.997926	-4.87943	CAD
MPP1	-0.0406873	28.7204	-0.514275	0.608879	0.997926	-4.82551	MPP1
ATIC	-0.0408643	28.065	-0.577044	0.565989	0.997926	-4.81034	ATIC
CMPK1	-0.0408928	28.237	-0.432781	0.666668	0.997926	-4.84263	CMPK1
PSMD1	-0.0410711	26.2471	-0.281395	0.77934	0.997926	-4.86668	PSMD1
TGOLN2	-0.0413931	24.3594	-0.424607	0.672586	0.997926	-4.84419	TGOLN2
SQRDL	-0.0415398	26.1208	-0.194517	0.846404	0.997926	-4.87589	SQRDL
CBL	-0.0415727	23.0668	-0.298936	0.76622	0.997926	-4.82134	CBL
SMDT1	-0.0416264	23.9976	-0.258541	0.796885	0.997926	-4.85343	SMDT1
SNCA	-0.0419764	30.7024	-0.265349	0.791617	0.997926	-4.86863	SNCA
TUBGCP3	-0.0421626	22.1177	-0.2326	0.817249	0.997926	-4.78891	TUBGCP3
KPNA3	-0.0423652	24.1546	-0.257697	0.797548	0.997926	-4.84769	KPNA3
CLCN3	-0.042383	23.9381	-0.206758	0.836896	0.997926	-4.86723	CLCN3
PLEK	-0.0425163	33.3497	-0.316203	0.752905	0.997926	-4.86204	PLEK
FRYL	-0.0427562	22.5443	-0.197769	0.844173	0.997926	-4.78178	FRYL
NDUFS1	-0.043116	26.0202	-0.339278	0.735541	0.997926	-4.85868	NDUFS1
WASF1	-0.0431231	24.2406	-0.135386	0.89279	0.997926	-4.8568	WASF1
MAPRE1	-0.0431303	29.3137	-0.60683	0.546169	0.997926	-4.80254	MAPRE1
DNAJC1	-0.0432614	22.2383	-0.198233	0.843969	0.997926	-4.75032	DNAJC1
TTC37	-0.0434343	21.9773	-0.222013	0.825397	0.997926	-4.7955	TTC37
STAT5A	-0.0435863	24.018	-0.229999	0.818973	0.997926	-4.83588	STAT5A
FIS1	-0.0436406	24.3551	-0.354566	0.724132	0.997926	-4.85395	FIS1
ROCK1	-0.0437736	28.674	-0.301165	0.764291	0.997926	-4.86411	ROCK1
CD55	-0.0438229	25.7599	-0.389541	0.698204	0.997926	-4.85053	CD55
MAPK14	-0.0441212	27.6234	-0.526669	0.600293	0.997926	-4.82265	MAPK14
STIM1	-0.0442344	29.6647	-0.618704	0.538367	0.997926	-4.79932	STIM1
TARS	-0.0442503	26.7588	-0.42451	0.672656	0.997926	-4.84421	TARS
ZW10	-0.0446534	22.7882	-0.278781	0.781512	0.997926	-4.83158	ZW10
PRAF2	-0.0447753	23.8081	-0.324481	0.746716	0.997926	-4.84846	PRAF2
IPO7	-0.0448808	26.3659	-0.412807	0.681165	0.997926	-4.84638	IPO7
CA13	-0.0450617	26.6571	-0.495926	0.621692	0.997926	-4.82962	CA13
FAF1	-0.0451767	22.9658	-0.295247	0.768952	0.997926	-4.8322	FAF1
PSME2	-0.0452718	27.3565	-0.43411	0.665708	0.997926	-4.84238	PSME2
TRPC6	-0.0455323	24.1716	-0.323278	0.747603	0.997926	-4.85374	TRPC6
CORO1A	-0.0455967	30.5039	-0.626505	0.533273	0.997926	-4.79717	CORO1A
CLDN3	-0.0456025	24.0263	-0.160286	0.873298	0.997926	-4.83056	CLDN3
REPS1	-0.0456065	22.5656	-0.42099	0.676314	0.997926	-4.75122	REPS1
NMI	-0.0456943	22.557	-0.236058	0.814679	0.997926	-4.77681	NMI
PLA2G4A	-0.0459212	25.4694	-0.243405	0.808492	0.997926	-4.87112	PLA2G4A
F2	-0.0462565	25.0234	-0.149258	0.881832	0.997926	-4.87936	F2
CYCS	-0.0463575	27.4494	-0.279951	0.780442	0.997926	-4.86686	CYCS
EMC1	-0.0464198	22.9798	-0.332374	0.741045	0.997926	-4.80598	EMC1
SNTB1	-0.0464335	27.2878	-0.435878	0.664432	0.997926	-4.84203	SNTB1
PITPNM2	-0.0466454	24.0204	-0.219486	0.827	0.997926	-4.8711	PITPNM2
PSMC5	-0.0466945	26.32	-0.378031	0.706693	0.997926	-4.8525	PSMC5
BZW2	-0.0470943	23.5709	-0.277352	0.782443	0.997926	-4.86211	BZW2
GMPR2	-0.0471564	24.8802	-0.354367	0.72426	0.997926	-4.85635	GMPR2
ACP2	-0.047401	23.5019	-0.281957	0.779089	0.997926	-4.82822	ACP2
NDUFS3	-0.0475535	24.9867	-0.511926	0.610513	0.997926	-4.82604	NDUFS3
MAP2K2	-0.0479094	25.7893	-0.307296	0.759643	0.997926	-4.86328	MAP2K2
TSPO	-0.0479426	23.2193	-0.256044	0.798961	0.997926	-4.81895	TSPO
DAK	-0.0480228	26.0693	-0.378107	0.706636	0.997926	-4.85248	DAK
NANS	-0.0480453	24.1172	-0.43893	0.662281	0.997926	-4.8368	NANS
ATP5F1	-0.0481353	27.2193	-0.631524	0.530008	0.997926	-4.79578	ATP5F1
PITPNB	-0.0483317	26.103	-0.431155	0.667844	0.997926	-4.84294	PITPNB
HBA1	-0.048519	34.5615	-0.193564	0.847147	0.997926	-4.87597	HBA1
NDUFA13	-0.0486802	24.9697	-0.296785	0.767617	0.997926	-4.86469	NDUFA13
HCLS1	-0.0487255	27.4573	-0.302626	0.763183	0.997926	-4.86392	HCLS1
GALK2	-0.0487867	22.7886	-0.379892	0.705564	0.997926	-4.81531	GALK2
FADD	-0.0490626	23.8227	-0.258899	0.796675	0.997926	-4.84415	FADD
SAMM50	-0.0492519	24.4648	-0.301643	0.763962	0.997926	-4.85911	SAMM50
NUDT1	-0.0492859	22.1457	-0.253283	0.801404	0.997926	-4.76992	NUDT1
PPBP	-0.0493622	34.5964	-0.230698	0.818305	0.997926	-4.87246	PPBP
CTPS2	-0.0494011	23.415	-0.405839	0.686322	0.997926	-4.8383	CTPS2
GSDMD	-0.0494281	24.4625	-0.400443	0.690245	0.997926	-4.84156	GSDMD
AHCYL1	-0.0505021	23.644	-0.197257	0.84449	0.997926	-4.81447	AHCYL1
VPS16	-0.0506667	26.2943	-0.276366	0.783582	0.997926	-4.79645	VPS16
KIAA1033	-0.0508541	23.3057	-0.157798	0.87549	0.997926	-4.76618	KIAA1033
WDR37	-0.0509927	23.931	-0.392407	0.696118	0.997926	-4.84519	WDR37
HIBADH	-0.0513354	23.4501	-0.374723	0.70925	0.997926	-4.83351	HIBADH
LYPLA1	-0.0513971	26.9551	-0.684424	0.496246	0.997926	-4.78041	LYPLA1
TRAPPC1	-0.0514916	22.0237	-0.262524	0.794325	0.997926	-4.77758	TRAPPC1
ACO1	-0.051509	26.8132	-0.370936	0.711944	0.997926	-4.85368	ACO1
PNPLA6	-0.0516124	22.4342	-0.298634	0.766681	0.997926	-4.79382	PNPLA6
CCDC47	-0.0516554	23.3333	-0.257276	0.797872	0.997926	-4.85139	CCDC47
EDC4	-0.0516749	23.8	-0.234186	0.815705	0.997926	-4.8399	EDC4
SPARC	-0.051985	31.6257	-0.388017	0.699326	0.997926	-4.8508	SPARC
ITIH1	-0.0522641	20.6582	-0.125555	0.900575	0.997926	-4.83066	ITIH1
ARHGAP6	-0.0524168	28.6923	-0.590968	0.55668	0.997926	-4.80674	ARHGAP6
LARP1	-0.0529938	21.7979	-0.504543	0.617202	0.997926	-4.72897	LARP1
MAGT1	-0.0532083	25.0388	-0.432976	0.666527	0.997926	-4.84259	MAGT1
CD58	-0.0536842	23.2607	-0.256066	0.798904	0.997926	-4.83403	CD58
VPS36	-0.0538404	22.666	-0.369388	0.71333	0.997926	-4.80929	VPS36
CAPNS1	-0.053871	29.2368	-0.371665	0.711403	0.997926	-4.85356	CAPNS1
TBC1D9B	-0.0546885	23.0826	-0.388719	0.699062	0.997926	-4.81682	TBC1D9B
RABGGTA	-0.0546999	22.8947	-0.399757	0.691062	0.997926	-4.80502	RABGGTA
PPP1R3E	-0.0549427	24.5815	-0.22856	0.819984	0.997926	-4.86515	PPP1R3E
GTDC1	-0.0554392	19.3088	-0.174503	0.862526	0.997926	-4.76227	GTDC1
ALOX12	-0.0554603	29.383	-0.554639	0.581127	0.997926	-4.81595	ALOX12
MAP2K1	-0.0554731	25.0513	-0.235461	0.814623	0.997926	-4.87196	MAP2K1
EIF3G	-0.0561394	24.1994	-0.254735	0.799767	0.997926	-4.86986	EIF3G
GSN_1	-0.056243	30.4857	-0.311434	0.756544	0.997926	-4.85247	GSN_1
NUDT3	-0.0564788	24.5597	-0.525244	0.601339	0.997926	-4.81858	NUDT3
CSNK1G2	-0.0565141	25.1457	-0.193237	0.847913	0.997926	-4.76417	CSNK1G2
PNPO	-0.0565882	23.0315	-0.220598	0.826577	0.997926	-4.78091	PNPO
FRMD8	-0.0566526	23.0491	-0.367891	0.714385	0.997926	-4.82147	FRMD8
FXR1	-0.0567507	22.5219	-0.301748	0.764396	0.997926	-4.76969	FXR1
SDHC	-0.0569325	22.391	-0.333418	0.740591	0.997926	-4.77331	SDHC
ADRBK1	-0.0572035	24.0417	-0.242509	0.809195	0.997926	-4.86609	ADRBK1
CUTA	-0.0573963	26.3761	-0.272733	0.78596	0.997926	-4.86774	CUTA
STRN	-0.0577446	26.7579	-0.538646	0.592051	0.997926	-4.81982	STRN
NUBP1	-0.0579749	22.6041	-0.458743	0.648767	0.997926	-4.76351	NUBP1
TPM4_1	-0.0580217	27.6145	-0.346459	0.730165	0.997926	-4.85758	TPM4_1
FAHD2A;FAHD2B	-0.0580616	22.6651	-0.364327	0.717237	0.997926	-4.79141	FAHD2A;FAHD2B
TOM1L2	-0.0581735	27.846	-0.46067	0.646639	0.997926	-4.8371	TOM1L2
PRKCB_1	-0.0582877	28.2149	-0.564529	0.574421	0.997926	-4.8135	PRKCB_1
ATP5S	-0.0584847	22.7126	-0.244291	0.808159	0.997926	-4.79587	ATP5S
PPME1	-0.0588569	23.4829	-0.448635	0.65548	0.997926	-4.81396	PPME1
BNIP1	-0.0591096	23.7248	-0.277279	0.783097	0.997926	-4.77337	BNIP1
G3BP1	-0.0592094	23.126	-0.304966	0.761478	0.997926	-4.85334	G3BP1
TNIK	-0.0592835	26.7927	-0.568173	0.57196	0.997926	-4.81259	TNIK
PAFAH1B3	-0.0593829	23.4654	-0.298663	0.766224	0.997926	-4.8595	PAFAH1B3
ARHGEF12	-0.0596275	23.7684	-0.365623	0.716179	0.997926	-4.8169	ARHGEF12
CSDE1	-0.0597788	22.8027	-0.396087	0.693942	0.997926	-4.77667	CSDE1
EIF4A2	-0.0600655	25.1488	-0.517435	0.606685	0.997926	-4.82479	EIF4A2
TANGO2	-0.0602974	25.5609	-0.581564	0.562959	0.997926	-4.80918	TANGO2
CUL4A	-0.0603131	24.6693	-0.193156	0.847615	0.997926	-4.83416	CUL4A
TFAM	-0.0603841	23.9036	-0.236626	0.813908	0.997926	-4.82078	TFAM
EIF2S1	-0.0605914	26.2181	-0.412482	0.681402	0.997926	-4.84644	EIF2S1
DPP7	-0.0607249	25.0316	-0.332864	0.740372	0.997926	-4.85467	DPP7
HN1L	-0.0608161	24.6539	-0.287044	0.775063	0.997926	-4.85857	HN1L
CHORDC1	-0.0609929	24.3926	-0.366883	0.714949	0.997926	-4.85434	CHORDC1
PRUNE	-0.061047	27.1652	-0.375317	0.708699	0.997926	-4.85295	PRUNE
AFAP1	-0.0611616	24.4127	-0.118571	0.906069	0.997926	-4.84128	AFAP1
LAMTOR2	-0.0615882	23.7817	-0.418912	0.676768	0.997926	-4.83827	LAMTOR2
CXCL5	-0.0629249	23.0572	-0.278561	0.781747	0.997926	-4.81446	CXCL5
TBCD	-0.0630466	22.9819	-0.336408	0.738021	0.997926	-4.80876	TBCD
PARD3	-0.0630954	24.3136	-0.278483	0.781595	0.997926	-4.85962	PARD3
ATP6V1D	-0.0634593	23.5316	-0.263709	0.79304	0.997926	-4.82656	ATP6V1D
CAST	-0.0637223	25.2752	-0.262037	0.794171	0.997926	-4.86392	CAST
CNP	-0.0637871	26.065	-0.369507	0.713003	0.997926	-4.85391	CNP
ANKFY1	-0.0647904	22.5236	-0.517875	0.607122	0.997926	-4.7673	ANKFY1
PITRM1	-0.0647945	24.5332	-0.276485	0.783106	0.997926	-4.86484	PITRM1
CAPN1	-0.0656507	31.0962	-0.884852	0.379639	0.997926	-4.71132	CAPN1
MYH11	-0.0660572	24.2556	-0.426389	0.672652	0.997926	-4.73374	MYH11
PPA2	-0.0661038	26.5605	-0.552536	0.58259	0.997926	-4.81208	PPA2
PRKACA	-0.0662822	25.1393	-0.59199	0.55607	0.997926	-4.79779	PRKACA
MAP1S	-0.0665015	23.5071	-0.320249	0.749905	0.997926	-4.84904	MAP1S
LAMTOR5	-0.0665245	26.2315	-0.382738	0.703238	0.997926	-4.84684	LAMTOR5
CMTM5	-0.0668647	28.7765	-0.621566	0.536495	0.997926	-4.79854	CMTM5
ACAP2	-0.0670486	23.4995	-0.354434	0.724466	0.997926	-4.80946	ACAP2
MAPKAPK2	-0.0671055	26.2728	-0.517884	0.606374	0.997926	-4.82468	MAPKAPK2
ARL1	-0.0671503	24.0834	-0.406638	0.685667	0.997926	-4.84751	ARL1
PPP1R14A	-0.0672081	25.0419	-0.269397	0.788544	0.997926	-4.85776	PPP1R14A
XPO7	-0.0673711	25.3564	-0.374517	0.709291	0.997926	-4.85308	XPO7
SPCS2	-0.0673841	25.2454	-0.503327	0.61651	0.997926	-4.82798	SPCS2
LIMD1	-0.0673899	23.4637	-0.345068	0.731427	0.997926	-4.82034	LIMD1
COMMD2	-0.0674307	21.9616	-0.352328	0.726687	0.997926	-4.75957	COMMD2
PSMD9	-0.0675765	26.1598	-0.426917	0.670911	0.997926	-4.84375	PSMD9
RAB11FIP3	-0.0678023	25.3895	-0.349868	0.727637	0.997926	-4.85468	RAB11FIP3
NUCB1	-0.0683526	25.8504	-0.320272	0.749834	0.997926	-4.86147	NUCB1
HLA-H	-0.0684521	25.4471	-0.225995	0.82207	0.997926	-4.84219	HLA-H
EXOC4	-0.0684887	23.7972	-0.346002	0.730546	0.997926	-4.85042	EXOC4
FH	-0.0685802	27.1899	-0.526888	0.600142	0.997926	-4.8226	FH
TMED10	-0.0687663	28.1004	-0.616124	0.540057	0.997926	-4.80003	TMED10
EML4	-0.068834	23.2179	-0.417493	0.67806	0.997926	-4.80967	EML4
RASA3	-0.0688546	29.735	-0.718994	0.474832	0.997926	-4.76972	RASA3
APOA2	-0.0692801	26.4205	-0.173162	0.863095	0.997926	-4.87243	APOA2
SLC27A4	-0.0696126	24.4013	-0.491285	0.625008	0.997926	-4.82393	SLC27A4
GALT	-0.0696765	22.7637	-0.404925	0.687976	0.997926	-4.75091	GALT
TMSB15B;TMSB15A	-0.0697107	24.6024	-0.432791	0.666791	0.997926	-4.82636	TMSB15B;TMSB15A
GIT1	-0.0697163	26.6447	-0.41698	0.678127	0.997926	-4.84561	GIT1
VAMP8	-0.0697997	27.947	-0.368564	0.713702	0.997926	-4.85407	VAMP8
TMA7	-0.069849	23.3299	-0.25026	0.803723	0.997926	-4.7814	TMA7
SERPINB1	-0.0699178	31.1443	-0.805981	0.423319	0.997926	-4.74055	SERPINB1
UQCRC2	-0.0702213	28.026	-0.706287	0.482643	0.997926	-4.77371	UQCRC2
AK1	-0.0707773	28.566	-0.880358	0.382049	0.997926	-4.71306	AK1
PDXK	-0.0708716	21.203	-0.454644	0.652	0.997926	-4.74935	PDXK
CLTC	-0.0712578	31.4191	-0.938275	0.351726	0.997926	-4.69003	CLTC
AIMP2	-0.0712694	22.573	-0.547053	0.58715	0.997926	-4.75689	AIMP2
ASAP1	-0.0715196	27.0436	-0.536922	0.593234	0.997926	-4.82023	ASAP1
TUBB8	-0.0716071	28.4276	-0.148889	0.882249	0.997926	-4.82876	TUBB8
PSMB9	-0.0716234	25.51	-0.564714	0.574296	0.997926	-4.81345	PSMB9
G6B_1	-0.0717194	27.7298	-0.657358	0.513411	0.997926	-4.78649	G6B_1
FAM213B	-0.0718481	24.6662	-0.433968	0.665811	0.997926	-4.8424	FAM213B
NDUFA9	-0.0722834	24.4908	-0.352791	0.725539	0.997926	-4.84198	NDUFA9
DAD1	-0.0723081	25.0982	-0.554917	0.581004	0.997926	-4.81157	DAD1
CYB5R1	-0.0728361	27.1372	-0.561791	0.576274	0.997926	-4.81418	CYB5R1
AGL	-0.0733167	25.0308	-0.270199	0.787945	0.997926	-4.85817	AGL
GP6	-0.0737913	28.2528	-0.731824	0.46702	0.997926	-4.76562	GP6
MTHFR	-0.0740943	22.9386	-0.225924	0.8223	0.997926	-4.80364	MTHFR
ZMPSTE24	-0.0741651	25.5625	-0.539875	0.591208	0.997926	-4.81953	ZMPSTE24
NGLY1	-0.0744143	22.9869	-0.370349	0.713399	0.997926	-4.74908	NGLY1
ACOT9	-0.0747121	24.5426	-0.521253	0.604068	0.997926	-4.81942	ACOT9
NAGA	-0.074794	22.899	-0.41165	0.682777	0.997926	-4.76927	NAGA
VPS35	-0.075093	26.9441	-0.613442	0.541817	0.997926	-4.80075	VPS35
SUCLG2	-0.0753047	22.8599	-0.307377	0.760221	0.997926	-4.7761	SUCLG2
TIMP1	-0.0753647	28.4008	-0.707871	0.481665	0.997926	-4.77322	TIMP1
FKBP2	-0.0755905	26.3346	-0.48764	0.627517	0.997926	-4.83143	FKBP2
PRDX2	-0.0756344	28.145	-0.320159	0.749919	0.997926	-4.86148	PRDX2
KATNAL2	-0.0756529	26.6836	-0.6649	0.508608	0.997926	-4.78225	KATNAL2
HINT2	-0.0757709	26.7793	-0.583747	0.561498	0.997926	-4.80862	HINT2
AP1S1	-0.0758187	23.3332	-0.502402	0.617667	0.997926	-4.78225	AP1S1
TMEM33	-0.0758633	23.8634	-0.584438	0.561106	0.997926	-4.80217	TMEM33
CD109	-0.0759164	25.6884	-0.349881	0.727608	0.997926	-4.85705	CD109
ATAD3A	-0.0764696	24.9028	-0.484338	0.629872	0.997926	-4.82992	ATAD3A
CDIPT	-0.077312	23.0629	-0.531271	0.597285	0.997926	-4.80375	CDIPT
MTFR1L	-0.0774847	22.167	-0.30653	0.760819	0.997926	-4.77616	MTFR1L
INPPL1	-0.07793	23.3043	-0.414623	0.679966	0.997926	-4.82962	INPPL1
NUDT5	-0.0782685	25.7563	-0.928738	0.356609	0.997926	-4.69392	NUDT5
EIF5	-0.0783337	24.3907	-0.804627	0.424094	0.997926	-4.74103	EIF5
TMEM40_1	-0.0790926	24.6392	-0.246035	0.806766	0.997926	-4.80779	TMEM40_1
RPS21	-0.0791803	23.2846	-0.321227	0.749932	0.997926	-4.74658	RPS21
ARPC4	-0.0791832	29.8505	-1.09424	0.27806	0.997926	-4.6211	ARPC4
RAP1GDS1_1	-0.079232	27.1402	-0.798963	0.427347	0.997926	-4.74302	RAP1GDS1_1
COPE	-0.0792748	25.8806	-0.657876	0.513041	0.997926	-4.78828	COPE
LSM3	-0.079327	23.8487	-0.71132	0.479628	0.997926	-4.76659	LSM3
NUDT2	-0.0799687	24.1655	-0.548756	0.585382	0.997926	-4.79781	NUDT2
ALDH5A1	-0.0800578	21.6569	-0.331909	0.741523	0.997926	-4.78928	ALDH5A1
SULT1A1;SULT1A2	-0.0801078	26.615	-0.315228	0.753642	0.997926	-4.86218	SULT1A1;SULT1A2
ATXN2L	-0.0802019	22.5157	-0.385148	0.702315	0.997926	-4.76584	ATXN2L
SSH3	-0.0802421	22.1984	-0.455176	0.651851	0.997926	-4.72979	SSH3
DNAJC7	-0.0804097	22.8225	-0.507591	0.614506	0.997926	-4.75132	DNAJC7
GRHPR	-0.0805148	27.0227	-0.753684	0.453878	0.997926	-4.75847	GRHPR
GTPBP2	-0.0805512	26.8578	-0.536307	0.593656	0.997926	-4.82038	GTPBP2
PSMB10	-0.0807317	24.7126	-0.309051	0.758465	0.997926	-4.83572	PSMB10
[truncated: 656 more rows]
