# Supplementary material for: SEC61B regulates calcium flux and platelet hyperreactivity in diabetes
Source: J Clin Invest. 2025 Aug 15;135(16):e184597. doi: 10.1172/JCI184597 (PMC12352904; doi:10.1172/JCI184597)
Supplement: Supplemental data set 3 [file jci-135-184597-s270.xlsx]

## Sheet: Difference between DM IIa and r
Log2 fold change of thrombin (IIa) stimulated/resting platelet releasate proteins from DM platelets
Protein	log2FC	AveExpr	t	P.Value	adj.P.Val	B
SPAST	4.78684	24.3659	2.44141	0.0441703	0.452248	-3.81382
TPMT	4.5897	24.672	5.29116	4.09162e-06	0.000288178	4.20584
FABP3	4.56389	22.8714	2.86673	0.020656	0.29443	-3.36217
OGFRL1	3.91965	22.8826	2.863	0.0184771	0.288529	-3.13179
PTGES	3.77499	23.0473	1.67684	0.131612	0.694495	-4.28639
IVL	3.68126	22.9836	2.4878	0.0259658	0.34634	-3.39484
PLA2G4B	3.56154	23.471	2.23817	0.0551677	0.491718	-3.84221
HIST1H1E;HIST1H1C;HIST1H1D	2.97658	22.308	1.89198	0.0826543	0.580007	-4.05913
LSM14A	2.96843	21.3546	2.30791	0.0460809	0.459352	-3.67423
QSOX1	2.96537	26.1203	6.98987	1.21785e-09	3.36502e-07	11.8081
TRIM56	2.94261	20.9223	2.20991	0.0513023	0.477404	-3.7834
COG8	2.89582	22.0172	1.47694	0.182593	0.764564	-4.43396
MAN1A1	2.8179	25.3542	6.55546	7.55102e-09	1.35616e-06	10.0643
DES	2.80391	22.9263	2.12946	0.0527392	0.479759	-3.78567
CLSTN1	2.77972	24.186	4.83138	9.99934e-06	0.000630134	3.3005
MYH10	2.76266	23.0823	2.35614	0.0287225	0.362004	-3.46955
UGP2.1	2.75588	23.0017	1.40557	0.202045	0.781983	-4.47875
CXCL3	2.74101	25.6115	7.64428	8.86081e-11	7.957e-08	14.3124
MCFD2	2.6443	24.8604	2.21923	0.0433699	0.450245	-3.65684
GTPBP1	2.63856	23.0172	2.97987	0.00836573	0.177809	-2.42108
APLP2	2.6344	27.4028	7.0231	9.9585e-10	3.00479e-07	11.9988
GLG1	2.62816	25.057	5.42383	8.87945e-07	7.41744e-05	5.54417
LOX	2.61835	22.2057	3.65118	0.00168625	0.0530688	-1.12117
SCFD2	2.61023	22.3557	2.03516	0.0689156	0.536575	-3.92254
BDNF	2.57697	25.1368	6.34929	3.16383e-08	4.37095e-06	8.72657
NDUFB8	2.57356	22.2918	2.23768	0.0489352	0.470877	-3.70144
LOXL3	2.56445	27.5637	6.11909	4.24551e-08	5.08329e-06	8.40759
ANGPT1	2.56137	27.1231	4.45004	3.2092e-05	0.00169514	2.13671
NCCRP1	2.55842	21.8871	2.31062	0.0310489	0.375559	-3.55083
PDCL3	2.55113	21.85	2.09401	0.0535326	0.480723	-3.84402
NT5C2	2.52613	22.6513	2.87865	0.00995408	0.200871	-2.56644
CTGF	2.51171	26.9337	5.56197	4.54309e-07	3.98019e-05	6.16087
XYLT2	2.51064	25.1356	5.72869	2.4183e-07	2.34772e-05	6.76511
IGF2	2.50834	24.3149	7.45038	6.82429e-10	2.55839e-07	12.3456
IGKV2D-28	2.50825	24.0969	1.3662	0.204668	0.782378	-4.52971
UBE3C	2.49956	24.8796	2.03612	0.0489238	0.470877	-4.20162
EFEMP1	2.49374	27.2521	7.91119	2.05011e-11	7.36399e-08	15.7142
DCN	2.48226	23.9778	6.25181	6.24624e-08	7.01141e-06	8.09527
COX6A1	2.4676	24.5498	1.45682	0.159226	0.738517	-4.58516
KPNA6	2.45685	23.1778	1.97051	0.0702814	0.536792	-3.97123
ARHGEF6	2.43028	22.6173	1.62951	0.137259	0.705341	-4.3185
CPXM1	2.42616	24.0093	2.67054	0.0122652	0.232671	-2.80376
SERPINE2.1	2.42496	27.133	7.50882	1.34742e-10	9.67984e-08	13.9128
NID2	2.42384	28.5256	6.56913	6.45492e-09	1.22032e-06	10.2084
PCSK6	2.39833	26.7103	6.91923	1.54764e-09	3.97081e-07	11.5771
NDEL1;NDE1	2.39537	22.2674	1.35184	0.201147	0.781983	-4.69263
SVEP1	2.38006	20.128	1.69732	0.120172	0.669235	-4.27848
CLEC11A	2.3709	24.7573	5.34805	1.76309e-06	0.000137674	4.9512
COMTD1	2.36025	23.3522	2.1099	0.0498965	0.472898	-3.83991
ACSF3	2.35227	22.0242	2.48281	0.0302386	0.371976	-3.37003
DNAJC3	2.2901	25.5841	5.38433	9.43855e-07	7.70529e-05	5.47108
CETP	2.28044	22.5509	3.22478	0.0028951	0.0838753	-1.66982
RPS29	2.28035	22.8787	1.16304	0.282388	0.859756	-4.62421
VEGFC	2.26707	25.8084	6.21868	3.49622e-08	4.48515e-06	8.61125
PDGFB	2.26619	25.7018	5.33677	1.32363e-06	0.000105655	5.17579
KIAA2013	2.25053	21.8802	1.97337	0.0699237	0.536792	-3.98943
SF3B3	2.2459	22.5409	1.25987	0.239051	0.828898	-4.60961
SLC29A1	2.23154	22.4053	1.10423	0.297823	0.873916	-4.71943
FAM3C	2.22774	25.5635	6.22131	2.8954e-08	4.16011e-06	8.77696
MAN2A1	2.22427	27.041	6.43353	1.14249e-08	1.9542e-06	9.66228
MT-CO1	2.22048	23.6506	1.38438	0.19923	0.781274	-4.5157
VPS53	2.21645	22.8491	2.3632	0.0342296	0.39926	-3.4704
SPTA1	2.21624	26.734	3.43295	0.000986455	0.0334847	-1.0828
ISLR	2.21511	23.852	5.74626	4.0977e-07	3.77409e-05	6.32133
SRGN	2.21106	30.1966	7.00726	1.00383e-09	3.00479e-07	11.9893
TCP11L1	2.2108	21.25	1.67374	0.119807	0.668242	-4.26945
MAN1B1	2.20242	23.0674	3.77497	0.000876338	0.0311664	-0.569968
HBM	2.19996	22.2103	1.28251	0.235128	0.826054	-4.57906
NUCB1	2.19593	25.6815	6.16018	3.72927e-08	4.61915e-06	8.53524
SERPINE1	2.19431	30.2259	7.61342	7.42416e-11	7.957e-08	14.4824
AGPAT3	2.17571	22.8163	2.43696	0.0267796	0.348523	-3.33359
BCAT1	2.17137	21.7513	2.1393	0.0534681	0.480723	-3.77937
TOR1A	2.16639	23.035	2.82009	0.0112932	0.216926	-2.66917
FSTL1	2.14106	26.3483	5.69604	2.57255e-07	2.43174e-05	6.69708
CALML3	2.14028	22.5837	2.03657	0.0596178	0.514776	-3.9325
IGFBP2	2.11088	25.2017	4.4994	3.56397e-05	0.00182882	2.14038
DCAKD	2.10944	23.6826	3.17825	0.00341683	0.0966398	-1.7802
APP	2.08401	31.0846	6.87617	1.75586e-09	4.20469e-07	11.4541
PF4	2.07666	34.5201	6.42193	1.19949e-08	1.95844e-06	9.61572
CYLD	2.07652	23.3956	1.05908	0.324239	0.885242	-4.68228
KLK8	2.06495	22.2055	1.05318	0.326757	0.885242	-4.68548
TIMP1	2.04951	30.4334	7.08751	7.12246e-10	2.55839e-07	12.3178
SV2A;SV2B	2.03696	24.7254	1.19535	0.256856	0.847728	-4.77454
THBS1	2.03449	37.2289	7.64556	6.46246e-11	7.957e-08	14.6152
CXCL5	2.02041	24.2792	4.92209	6.6333e-06	0.000458208	3.66765
GALNT1	1.9909	22.6762	4.47848	6.36156e-05	0.00317371	1.69995
CTSW	1.99013	25.6788	5.1181	2.46325e-06	0.000180571	4.54401
ECM1	1.98842	27.1113	6.03431	6.03001e-08	6.98703e-06	8.07243
SLC27A3	1.98512	22.7572	1.77827	0.102718	0.631158	-4.21086
ALG11	1.98333	22.0949	1.17689	0.266219	0.852282	-4.68045
ALDH3A2	1.97999	22.6089	2.8859	0.0106971	0.212286	-2.60867
KLK10	1.96687	23.2686	2.01445	0.0599636	0.515286	-3.98251
PDGFA	1.95975	26.0158	5.51912	5.38524e-07	4.60566e-05	5.99913
F5	1.95377	31.5281	6.64893	4.60723e-09	9.19399e-07	10.531
COCH	1.94518	24.0218	3.86387	0.00033368	0.0142537	0.124255
TMEM222	1.94272	24.2256	1.36676	0.2045	0.782378	-4.52928
LTBP1	1.94095	32.8577	7.1206	6.18183e-10	2.55839e-07	12.4534
NID1	1.93161	31.7079	7.43157	1.62593e-10	9.73389e-08	13.7319
PNPLA6	1.91416	22.3503	1.98044	0.0708437	0.536792	-3.96505
BCS1L	1.90733	22.9382	0.878143	0.398469	0.91121	-4.88831
RNASE4	1.90645	23.3901	4.9157	9.5432e-06	0.000623258	3.38973
MAP1LC3B;MAP1LC3B2;MAP1LC3A	1.90584	22.9714	1.94566	0.0673902	0.534361	-4.10358
CANT1	1.89136	23.731	3.10218	0.00351118	0.0981927	-1.90465
GBA	1.89075	23.1672	2.18686	0.0391336	0.42856	-3.75313
HPGD	1.88676	22.2505	3.55269	0.00177381	0.0549268	-1.15724
PCOLCE	1.87129	23.3776	3.92092	0.000345619	0.0142697	0.171643
TIMP3	1.86909	25.0663	4.31519	6.97923e-05	0.00343416	1.53441
SKIV2L	1.86586	22.8071	3.29942	0.00271596	0.0799649	-1.57348
SPARC	1.86451	33.2454	6.82285	2.20308e-09	4.9459e-07	11.2369
TNXB	1.84493	23.9331	3.46085	0.000988135	0.0334847	-0.99578
PROS1	1.84308	31.242	7.21226	4.17337e-10	2.14154e-07	12.8295
PDGFD	1.83327	24.7294	3.8029	0.000341105	0.0142537	0.0150865
RABL6	1.8295	21.7942	2.6431	0.0145016	0.254096	-2.95673
POTEF	1.82266	21.853	1.11983	0.294876	0.873202	-4.68847
CALU	1.80873	29.626	6.35314	1.60057e-08	2.39553e-06	9.33989
QIL1	1.80351	22.9639	1.69253	0.10679	0.635081	-4.45877
CLIC3	1.80168	22.1867	1.22168	0.24335	0.832707	-4.66289
C9orf142	1.80139	22.1744	1.14088	0.280237	0.856692	-4.70635
TFPI	1.80005	24.786	4.37048	4.80449e-05	0.00243067	1.81233
VWF	1.79635	33.0235	6.17647	3.34537e-08	4.45058e-06	8.63525
ALDH7A1	1.79281	22.5181	2.12471	0.0468789	0.462607	-3.80026
FUT8	1.79223	24.6782	4.7544	1.04968e-05	0.000650077	3.1897
LTBP1.1	1.79195	25.3386	4.86811	7.68972e-06	0.000511509	3.51108
TUBA4A.1	1.7907	24.4075	1.74045	0.103541	0.631158	-4.31096
ADAMDEC1	1.78647	24.9667	4.71418	1.79445e-05	0.00105667	2.79223
TGFB1	1.78307	31.1416	6.80279	2.39924e-09	5.06945e-07	11.1553
FXR2	1.78157	21.4929	1.07238	0.311151	0.881912	-4.74072
GLCE	1.77659	24.4673	3.4183	0.00112696	0.037482	-1.1095
COL6A3	1.77618	22.6657	2.90428	0.00709355	0.161266	-2.37967
CCL5	1.77242	30.477	5.92193	9.58026e-08	1.0428e-05	7.63041
TOMM40	1.75794	23.5749	2.73428	0.0105295	0.210122	-2.77458
SYNJ2BP	1.75551	22.3832	2.06483	0.0593154	0.513399	-3.8708
B4GALT1	1.7543	22.5811	2.01518	0.052891	0.479759	-3.97082
NCAM1	1.74617	22.399	1.47352	0.166135	0.74633	-4.56687
THBS4	1.73483	23.4749	1.21675	0.24516	0.832707	-4.78695
MAX	1.73348	21.5321	0.884121	0.405557	0.913305	-4.77226
PPP2R5C	1.73293	23.3078	3.05812	0.00373888	0.101743	-2.05348
GM2A	1.73259	22.1667	1.99565	0.0643319	0.524232	-3.98265
EIF4G1.1	1.73161	21.8925	0.883165	0.406039	0.913305	-4.77273
PLCH1	1.73034	23.5006	2.52911	0.019903	0.292561	-3.1631
LURAP1L	1.72723	20.6248	1.70117	0.112504	0.650748	-4.34016
ERMP1	1.72258	23.1957	2.03137	0.0521283	0.479759	-4.09323
PF4V1	1.72226	35.3206	5.71545	2.22697e-07	2.28002e-05	6.82565
RARRES2	1.71509	27.6552	5.80552	1.54319e-07	1.63034e-05	7.17548
BASP1	1.71418	21.8213	1.46532	0.170568	0.751315	-4.52392
C2orf47	1.70882	25.0543	1.11903	0.291782	0.869777	-4.70939
PSAP	1.70864	28.0079	5.55108	4.32794e-07	3.88649e-05	6.19239
EMC2	1.70791	22.7355	2.6017	0.0162478	0.266493	-3.02141
STARD5	1.70153	24.2036	2.16719	0.0407723	0.437177	-3.81442
IL36RN	1.69668	22.245	1.04725	0.325209	0.885242	-4.73433
CST3	1.68333	25.5687	4.84583	6.8751e-06	0.00046595	3.56544
MMP1	1.66834	25.1035	3.09386	0.00292632	0.0838753	-2.00409
GRK6	1.65094	23.0839	1.99327	0.0567808	0.498671	-4.14589
RNASET2	1.6488	24.1517	4.59471	2.04311e-05	0.00116489	2.58487
TUBGCP4	1.64104	22.8054	1.85415	0.0882347	0.596872	-4.13349
TBL2	1.63493	23.2098	1.5065	0.159847	0.738517	-4.48293
SUCLG2	1.63139	22.3584	2.64531	0.0147455	0.256099	-2.95548
ABHD4	1.62792	22.6053	1.66544	0.119538	0.668242	-4.36939
SEC23IP	1.62445	24.8696	5.76139	2.2851e-07	2.28002e-05	6.82867
SAR1B	1.61605	23.0817	1.8171	0.084923	0.586622	-4.30387
MMRN1	1.61191	33.6802	6.35959	1.55793e-08	2.39553e-06	9.36571
MAP3K7	1.61167	22.3999	1.77871	0.0954168	0.618835	-4.24691
TRAPPC9	1.60643	21.6527	2.10263	0.0506054	0.474607	-3.85664
GIT2	1.60313	21.6652	1.4034	0.190476	0.776536	-4.56498
SLIRP	1.59923	23.6698	1.56866	0.144765	0.71625	-4.44002
TPP1	1.59544	26.3657	4.53866	2.28661e-05	0.00128336	2.44895
AP1G2	1.59341	22.8008	1.15122	0.278978	0.856692	-4.74226
ADAMTS6	1.59219	24.3551	2.44652	0.0202732	0.292561	-3.35767
UXS1	1.58904	24.2278	4.14973	0.000108204	0.00518226	1.07433
REPS2	1.58822	23.1093	2.97471	0.00465518	0.120298	-2.20006
ATP6V0C	1.58539	23.9524	1.97627	0.0613399	0.516264	-4.0993
SOS1	1.57733	22.3319	1.61549	0.125623	0.679561	-4.497
CST6	1.56956	22.4898	1.62741	0.131668	0.694495	-4.37726
ZC3H7A	1.56523	23.5416	0.578309	0.577079	0.951756	-5.007
IGFBP3	1.56407	24.9421	1.65405	0.105062	0.633193	-4.92229
LPL	1.56388	23.066	0.983501	0.353808	0.893775	-4.77291
SLC33A1	1.56135	22.7037	0.978741	0.356017	0.893775	-4.77573
SPR	1.55577	22.0218	1.93253	0.0710792	0.536792	-4.07637
HPS1	1.55518	22.5969	1.75504	0.0971456	0.620902	-4.28596
UNKL	1.54682	22.7885	1.01824	0.334856	0.887127	-4.84008
CLASP2	1.53628	22.9104	1.0252	0.315448	0.883742	-5.21621
CTSD	1.5337	27.4127	4.71774	1.11669e-05	0.000679858	3.10659
TUBGCP3	1.52867	22.8113	1.14952	0.276823	0.856137	-4.70019
RILPL2	1.52004	22.9891	2.92084	0.00695424	0.161159	-2.39177
COLEC11	1.51902	21.3732	1.13237	0.272253	0.853078	-4.74341
PLOD3	1.51644	24.0288	3.64665	0.000590157	0.023295	-0.456176
STXBP3	1.51351	24.2061	2.4925	0.0160356	0.26422	-3.40369
MAPKAP1	1.51203	23.7403	1.50523	0.154328	0.733093	-4.59493
KANK2	1.51067	21.0792	1.03241	0.328526	0.885242	-4.76683
SORT1	1.50421	25.1041	4.46982	3.03762e-05	0.00162853	2.19535
TGFBI	1.50326	25.4094	3.46007	0.000916924	0.0319766	-1.00255
SLC4A1	1.50159	28.9113	2.83998	0.00583968	0.140779	-2.70003
IGFBP4	1.49847	23.9892	3.15153	0.00266905	0.0792334	-1.82447
HBG1	1.48591	26.3871	2.67469	0.00938675	0.193102	-3.08045
SDCBP	1.48532	24.0871	2.40382	0.020126	0.292561	-3.53357
EPB42	1.48389	23.9526	2.38522	0.0207404	0.294465	-3.64386
MOB3C	1.47799	24.2428	2.24934	0.0300497	0.370922	-3.81884
LRRC57	1.47734	22.687	2.21437	0.0374185	0.420022	-3.70463
AQR	1.47056	26.2937	3.45394	0.000934954	0.0322919	-1.01918
ACOT8	1.46489	22.5505	2.31042	0.0305777	0.374422	-3.56116
ANG	1.45697	24.0867	3.9176	0.000212138	0.00974002	0.380985
LANCL2	1.45621	23.2068	2.30431	0.027825	0.354423	-3.62035
EMILIN1	1.44955	29.4304	4.55754	2.03092e-05	0.00116489	2.54181
MAN2B1	1.44919	24.9608	2.52728	0.0141433	0.250444	-3.38053
SNX1	1.44881	24.1409	2.12599	0.0388911	0.428518	-4.11676
PPP3CB	1.44759	22.3365	2.36853	0.0291827	0.363974	-3.44141
GALNT10	1.44614	22.594	1.07082	0.29405	0.871886	-4.79814
PHACTR2	1.44296	21.7623	0.899177	0.394489	0.91121	-4.8213
COX20	1.43733	23.3458	1.01105	0.335589	0.887127	-4.79498
VPS11	1.4372	22.7683	2.45977	0.0226129	0.311209	-3.29384
COG2	1.43591	21.145	0.914078	0.384245	0.902687	-4.83986
MBNL1;MBNL2	1.41821	23.6823	2.31078	0.0259376	0.34634	-3.7107
GALNT2	1.41809	25.0102	3.88684	0.000240626	0.0108041	0.284462
PCCA	1.41662	23.152	2.36958	0.0236081	0.322435	-3.54466
COL18A1	1.4162	23.3727	2.10016	0.0459258	0.459352	-3.90352
FBLN5	1.41501	24.3184	2.79347	0.00705054	0.161266	-2.74385
ADAM9	1.41428	22.4885	2.72072	0.00958661	0.194549	-2.78449
DPP7	1.41361	25.1666	3.49986	0.000796838	0.0289115	-0.886226
TNPO2	1.41215	22.5661	1.46172	0.163057	0.740454	-4.68277
DDX6	1.40947	23.8915	2.1984	0.034235	0.39926	-3.89921
SERPINB7	1.40736	22.2263	0.845077	0.419722	0.914717	-4.95389
TTC37	1.40705	21.8921	2.09079	0.0509162	0.476279	-3.87356
NCOA7	1.40692	22.1596	0.967921	0.358092	0.894274	-4.80745
AQP1	1.4008	23.421	0.572299	0.577594	0.951756	-5.05102
MINPP1	1.39855	22.2859	2.18583	0.0370184	0.419338	-3.76221
DRG2	1.39829	21.7945	1.87448	0.0803373	0.570041	-4.15733
HPSE	1.39805	29.3516	4.75019	9.88124e-06	0.000630134	3.22224
ERLEC1	1.39785	22.657	1.24114	0.240136	0.829392	-4.73445
SDC4	1.39437	25.293	3.48063	0.000853117	0.030644	-0.942746
GORASP1	1.39285	20.2678	0.876117	0.406185	0.913305	-4.83397
STT3A	1.38328	24.3027	2.12885	0.0381075	0.4251	-4.14581
CCDC9	1.37958	21.8173	1.9412	0.0657063	0.529165	-4.1156
ECI2	1.37815	23.0829	1.50088	0.155438	0.733093	-4.5138
TRIM29	1.37574	24.4822	1.74372	0.0890658	0.597989	-4.70461
MICAL1	1.37332	23.8919	2.50135	0.0153722	0.258023	-3.41372
NCLN	1.37243	23.1922	1.69291	0.100467	0.629162	-4.69011
PTRH2	1.37181	23.2792	1.72069	0.0999368	0.628674	-4.48543
MAP3K5	1.3705	23.5243	3.97819	0.000189309	0.00894733	0.53463
PEX14	1.3694	22.8891	2.9793	0.00494516	0.125337	-2.22487
APOOL	1.36618	22.9626	2.21203	0.037124	0.419338	-3.73785
VPS37A	1.36525	22.3281	2.12067	0.0448964	0.455559	-3.88205
ANK1	1.36398	26.8917	2.72899	0.00795303	0.173135	-2.97613
CTSB	1.36013	22.9168	2.41787	0.0218711	0.304058	-3.3991
SAMM50	1.35592	24.4014	2.44319	0.0184463	0.288529	-3.47444
AGPAT1	1.34844	23.0321	2.05791	0.0510522	0.47631	-4.00048
CTSA	1.34609	29.0297	5.05782	3.04257e-06	0.000218578	4.33808
LRBA	1.34586	22.5397	1.4964	0.160163	0.738517	-4.54245
THEM6	1.3456	22.0043	1.90871	0.0706799	0.536792	-4.18049
SNX8	1.34541	21.5254	0.84623	0.421707	0.914717	-4.85002
DAG1	1.34275	26.0413	3.89924	0.000214215	0.00974002	0.338482
RARRES1	1.34088	22.7213	1.78466	0.0837706	0.580602	-4.49706
ATP6V1D	1.33763	22.6536	2.21658	0.0367714	0.417984	-3.73004
SDF4	1.33673	23.6108	2.29807	0.0269902	0.349995	-3.64333
MMS19	1.33655	22.4646	2.42781	0.0233842	0.320596	-3.35643
CCDC47	1.33521	23.3214	1.96292	0.0581038	0.505472	-4.28417
ST6GAL1	1.33321	23.7614	2.97323	0.00433664	0.113702	-2.27129
SPTLC2	1.32933	30.2627	1.99866	0.0496391	0.471702	-4.52788
ALOX12B	1.32432	22.8896	1.64986	0.110954	0.64724	-4.66945
RPL7	1.32332	22.6806	0.667084	0.523254	0.939462	-4.93675
YIPF6	1.32321	22.8293	2.17397	0.0393405	0.429517	-3.82792
ITM2B	1.32068	23.3398	2.09058	0.0443216	0.452248	-3.99294
DENND4C	1.3206	22.0469	1.52077	0.152075	0.727118	-4.5352
OCIAD1	1.31723	23.5076	2.25968	0.0296406	0.368406	-3.79622
GLA	1.3046	23.4684	2.95179	0.00495487	0.125337	-2.28338
CDH1	1.29877	22.5636	2.43801	0.0203008	0.292561	-3.29289
IPO9	1.29745	23.453	2.01056	0.0567277	0.498671	-4.06286
ALDOB	1.29725	26.7526	1.08083	0.29047	0.867305	-5.32762
DNM1L.1	1.29684	23.1544	1.90456	0.0737952	0.546388	-4.14893
UBE2J1	1.29283	24.599	2.60121	0.0123072	0.232671	-3.14894
RABL3	1.28844	23.3202	2.02971	0.0488929	0.470877	-4.25391
PLXDC2	1.28835	27.1735	4.64795	1.45084e-05	0.000868572	2.85926
RPLP0;RPLP0P6	1.28482	23.0953	2.48527	0.020991	0.29685	-3.25021
ASPRV1	1.28449	21.7807	1.24913	0.233469	0.823794	-4.83832
ANKMY2	1.28282	23.0257	2.60225	0.0137481	0.248208	-3.06997
TGM1	1.28258	24.7966	1.23588	0.225756	0.810106	-5.29557
NUCB2	1.2821	26.0029	3.77013	0.000328352	0.0142101	-0.0656333
S100A11	1.282	23.3835	1.89255	0.0671889	0.533944	-4.39643
GGH	1.2772	26.1685	3.68016	0.000442947	0.0180803	-0.343416
OPHN1	1.27663	22.345	2.2964	0.0310526	0.375559	-3.54273
SULT2B1	1.27565	22.2314	2.25294	0.0350267	0.407172	-3.6188
GLUL	1.27499	23.2688	1.88813	0.0690138	0.536575	-4.35943
L2HGDH	1.27341	22.8009	2.77564	0.00938042	0.193102	-2.66358
CIB1	1.27295	23.1003	0.954513	0.360142	0.894627	-5.00277
TOM1L2	1.26744	25.6304	1.72397	0.0897695	0.598525	-4.95655
GPX7	1.26742	22.9975	2.12923	0.0403246	0.434973	-4.0126
MTCH1	1.26405	23.1951	1.57438	0.134839	0.69862	-4.54794
PPBP	1.26343	37.2343	5.16516	2.00247e-06	0.00015304	4.73519
TOR4A	1.26306	25.8147	2.06074	0.0438133	0.452248	-4.33425
BTN3A2;BTN3A3	1.26248	22.696	2.11589	0.0444442	0.452248	-3.9249
PSAPL1	1.26066	23.2442	1.25981	0.229715	0.817775	-4.8278
HDHD1	1.26001	23.0147	1.04591	0.317838	0.884865	-4.93185
MYH11	1.25974	24.7858	1.85127	0.07307	0.543411	-4.4641
RAB13	1.25825	24.4298	2.01702	0.0521208	0.479759	-4.17687
TAB2	1.25811	23.1508	2.08752	0.0491483	0.470877	-3.92686
DNAJC1	1.25676	22.9646	1.32274	0.206969	0.782378	-4.76442
TOM1	1.25307	21.1537	0.699067	0.504075	0.93092	-4.92252
COMMD2	1.24954	22.2867	1.2649	0.231808	0.821104	-4.71323
APAF1	1.24696	25.9954	2.39095	0.0200649	0.292561	-3.65711
CTBS	1.24185	23.3075	1.72299	0.0951497	0.618835	-4.58022
TRAM1	1.24102	24.5877	2.58207	0.0126713	0.237059	-3.20509
PDGFC	1.23717	22.966	2.31189	0.0252047	0.341642	-3.72041
ACOT13	1.23665	24.1164	2.72663	0.00879471	0.185827	-2.87359
LGMN	1.23512	23.5317	2.8248	0.00668973	0.157056	-2.61703
CCM2	1.23057	22.4917	1.25749	0.230525	0.819219	-4.74947
COX7C	1.23053	24.7878	1.66231	0.106186	0.63464	-4.7386
TM9SF2	1.23013	25.1464	2.21296	0.0306459	0.374422	-4.06004
EXOC6B	1.22843	25.2038	2.54041	0.0136737	0.248208	-3.34667
SUMF2	1.22829	22.8325	2.93194	0.0054825	0.135616	-2.36061
EIF2B2	1.22379	22.2949	2.27904	0.0322227	0.385218	-3.62165
CSDE1	1.22378	22.7434	3.4022	0.00141068	0.0464877	-1.18395
DNAJB11	1.21501	25.9823	3.23251	0.00185138	0.056839	-1.65274
LAMC1	1.21265	24.294	3.30146	0.00149797	0.048475	-1.4591
STOML2	1.21104	24.5257	1.6601	0.103988	0.631158	-4.90096
SPTBN1.1	1.21058	22.4359	1.27589	0.220091	0.80166	-4.83904
MMGT1	1.20898	23.5909	0.887457	0.395466	0.91121	-4.87178
LAT2	1.20812	21.9401	0.835296	0.424928	0.917825	-4.88466
TMED1	1.20494	22.8231	2.08	0.0483264	0.470877	-3.96893
IER3IP1	1.19659	23.4986	1.95733	0.0615148	0.516264	-4.16134
DNAJC13	1.19097	22.8162	1.964	0.0602619	0.516264	-4.18786
TNFSF13	1.19049	23.7952	2.74861	0.00928567	0.193102	-2.75364
ACOT9	1.19047	23.7214	1.92493	0.0611776	0.516264	-4.43998
MLC1	1.19039	22.671	1.7116	0.0983914	0.623659	-4.60368
EOGT	1.18959	21.726	1.41148	0.177132	0.761626	-4.74054
GOPC	1.18943	21.5458	1.89379	0.0708417	0.536792	-4.25879
HBE1	1.1892	23.7201	2.62269	0.0125821	0.236622	-3.04191
PPIA.1	1.18871	21.9481	2.13591	0.0451702	0.457045	-3.83574
RECK	1.18554	22.4581	1.52649	0.140462	0.707398	-4.77263
LAMA4	1.18428	23.1485	2.98117	0.0044232	0.115131	-2.25246
IGKV2D-30	1.18027	23.6891	0.601969	0.565904	0.949948	-4.89141
PLOD1	1.17961	22.7309	2.14028	0.0405521	0.436118	-3.84281
ABHD10	1.17763	27.2141	1.5348	0.129678	0.692129	-5.27938
HECTD4	1.17659	22.6551	1.74823	0.0921771	0.611112	-4.46214
ABCB7	1.17506	21.9486	2.01845	0.0564325	0.498048	-4.03305
VPS41	1.17386	21.9352	1.36459	0.193757	0.780242	-4.7514
ATP11B	1.17373	23.9471	1.8649	0.0739267	0.546388	-4.33865
DNASE1	1.17314	23.0781	0.93158	0.367227	0.897332	-4.87378
CUL4A	1.17094	23.2508	1.63116	0.114423	0.657415	-4.72073
GOSR1	1.17082	22.0904	1.3253	0.198607	0.781274	-5.01843
NAA10	1.17072	24.6994	1.90784	0.0632473	0.523173	-4.4722
GP5	1.17013	32.5927	5.12319	2.35935e-06	0.000176558	4.57946
SFXN3	1.16988	25.6572	2.0839	0.0420903	0.443367	-4.24725
SMDT1	1.16875	23.5428	2.1235	0.0415133	0.439869	-3.98903
MYO1G	1.16792	25.5284	1.63182	0.111177	0.64724	-4.86478
PRMT5	1.16707	22.6235	2.90081	0.00647357	0.153994	-2.38842
CHMP5	1.1663	22.8181	2.16334	0.0383142	0.426012	-3.90883
PPP2CA	1.16601	23.8916	1.87064	0.0760248	0.556173	-4.24786
ATP2C1	1.16244	25.3636	1.92308	0.0607969	0.516264	-4.47885
POR	1.1614	22.6242	1.46361	0.161437	0.740454	-4.73169
RAB3GAP2	1.1607	23.3687	1.77906	0.0838899	0.580602	-4.6133
RPS4X	1.16064	22.4194	1.01102	0.325327	0.885242	-5.2353
USP7	1.159	23.016	2.11632	0.0440095	0.452248	-3.93823
OSBP	1.15829	23.7669	2.43482	0.0184295	0.288529	-3.53624
SF1	1.15725	24.1829	1.66443	0.105759	0.634127	-4.60946
CNOT1	1.1546	21.2659	0.919244	0.381678	0.902687	-4.90715
IL6ST	1.15301	23.0889	2.52178	0.0151162	0.257708	-3.30963
GOLT1B	1.1493	24.9411	2.14114	0.0390848	0.42856	-4.00195
HSD17B12	1.14914	25.3405	1.78607	0.0793068	0.569556	-4.82978
PCK2	1.14888	22.9657	1.51499	0.140205	0.707398	-4.93119
SPTB	1.14856	28.9059	2.39539	0.0191646	0.289241	-3.75116
ARMCX3	1.14534	23.7032	1.54995	0.133193	0.694839	-4.81579
PIK3R6	1.14518	22.6774	1.926	0.0646533	0.524232	-4.24408
RTKN	1.1435	27.438	3.28861	0.00169903	0.0530688	-1.47901
CXCL12	1.14255	23.4322	2.10389	0.0412589	0.439769	-4.04147
TMEM41B	1.14047	23.1572	1.782	0.0836561	0.580602	-4.58411
MAN2A2	1.13945	24.1474	2.0855	0.0415039	0.439869	-4.27143
FKBP1B	1.13931	22.5489	1.85127	0.0775386	0.563803	-4.30181
LDLRAP1	1.13455	22.5958	1.8068	0.0832935	0.580602	-4.41122
GOLIM4	1.13284	23.3165	3.6002	0.000614575	0.0239951	-0.59076
ACADVL	1.13082	26.3734	2.18707	0.0322802	0.385218	-4.14934
TRAPPC12	1.13045	28.8602	1.148	0.256646	0.847728	-5.62045
G3BP1	1.1297	22.6178	1.88057	0.0712325	0.536792	-4.32823
MST1	1.12769	23.2359	3.02556	0.00360769	0.0989224	-2.18632
PPP1R21	1.1261	21.7283	1.35722	0.197628	0.781274	-4.71078
SPP2	1.12382	22.6002	3.50897	0.00100123	0.0336115	-0.872126
SEC24C	1.11927	23.6003	1.74756	0.0890419	0.597989	-4.67171
LYZ	1.11886	27.1688	3.56397	0.000647979	0.0245004	-0.695398
LIPA	1.11849	24.4994	2.40357	0.020314	0.292561	-3.54104
ESAM	1.11726	28.1938	3.90945	0.000204881	0.00955758	0.373294
RPL19	1.11201	23.0074	1.12085	0.282473	0.859756	-4.95943
SLC25A12	1.11118	22.6247	1.31786	0.208554	0.782378	-4.80094
XPO4	1.10931	22.2128	0.995713	0.340593	0.8904	-4.93615
SLC25A24	1.10831	24.4486	1.97578	0.0531954	0.480401	-4.47361
GRN	1.10809	22.8007	2.42262	0.0190661	0.289241	-3.52263
NRBF2	1.10587	22.4908	0.522778	0.615116	0.955639	-4.99368
TIA1	1.10499	22.3191	1.71747	0.0987159	0.624274	-4.51986
TOMM22	1.10016	22.3072	0.662704	0.523941	0.939462	-4.97109
AP3S1	1.09225	23.8105	1.78944	0.0861177	0.590333	-4.42972
SCPEP1	1.09159	22.8828	2.56295	0.0139522	0.250387	-3.20851
2009-09-01	1.09037	24.143	2.27745	0.0262714	0.346937	-3.93085
NUDT21	1.08958	22.1836	0.680281	0.515287	0.936767	-4.93095
ATP5C1	1.08749	25.3588	1.61179	0.112078	0.650379	-5.13815
UPF1	1.08627	23.9455	2.08765	0.0430683	0.450245	-4.14469
IGF2BP3	1.08597	24.201	1.15058	0.272128	0.853078	-4.88382
GOLGA2	1.08318	22.2418	1.44403	0.164134	0.743465	-4.82931
EZR	1.08296	24.0367	1.32204	0.193294	0.780242	-5.33415
CD14	1.08128	23.2947	2.20892	0.0336117	0.395847	-3.87235
NT5DC3	1.08	23.5503	0.550826	0.59864	0.955161	-4.90895
SRA1	1.07974	21.3984	0.638749	0.540614	0.943379	-4.94889
SULT1A1;SULT1A2	1.07921	25.193	2.02126	0.047433	0.466793	-4.4577
GPS1	1.07631	24.4407	2.26544	0.0276695	0.354423	-3.89168
SERPINA12	1.07597	22.9828	0.610411	0.556518	0.946293	-4.99385
QARS	1.07558	24.4697	1.97818	0.0528265	0.479759	-4.47837
BTF3L4	1.07514	23.5837	1.14477	0.276379	0.856127	-4.8495
NDUFB3	1.07441	23.0704	1.58997	0.123881	0.678322	-4.76076
IDH3B	1.07335	23.4752	2.09706	0.0432593	0.450245	-4.07111
CLCC1	1.07199	22.8248	1.31753	0.205038	0.782378	-4.89025
ATP6V1H	1.07031	22.7098	1.86246	0.0714328	0.536792	-4.45178
GCN1L1	1.06982	22.4899	1.37061	0.182627	0.764564	-5.02947
STK26	1.06855	23.8841	2.00688	0.0505205	0.474607	-4.33742
CCDC43	1.06852	22.1386	2.14628	0.0397617	0.432689	-3.92314
RBM38;RBM24	1.0681	22.3134	2.05251	0.0502723	0.474607	-4.0411
FAM91A1	1.06647	22.2909	1.78362	0.0865799	0.590767	-4.46354
LRRC17	1.06604	23.2493	1.43556	0.165128	0.744714	-4.85345
COL4A2	1.06521	24.3113	1.34287	0.188449	0.773848	-5.08306
PRCP	1.06498	21.7536	1.93906	0.0642869	0.524232	-4.16113
KTN1	1.06466	25.8062	2.38261	0.0199875	0.292561	-3.74941
FECH	1.06282	23.8958	1.95524	0.058118	0.505472	-4.33889
TNFRSF14	1.06227	23.2442	1.88076	0.071205	0.536792	-4.3216
SAV1	1.06086	23.0564	1.64133	0.112283	0.650517	-4.70304
KRT6B	1.05964	24.8485	0.774862	0.450382	0.930403	-5.30249
RAP1GDS1	1.05955	23.1959	1.02872	0.325498	0.885242	-4.94558
HIST2H3A	1.05787	23.1345	1.81226	0.078044	0.566331	-4.57809
ARMC1	1.05712	23.3136	0.638742	0.540618	0.943379	-4.94889
RPL5	1.05681	22.4879	0.958414	0.358257	0.894274	-4.96379
DHRS7	1.05581	25.3472	1.61976	0.110698	0.64724	-5.09573
CTTN.1	1.05522	22.845	0.775324	0.450118	0.930403	-5.30218
LSM1	1.05234	24.1388	1.90392	0.063458	0.523173	-4.5062
NCK1	1.04994	22.9097	2.03733	0.0532293	0.480401	-4
SPINT2	1.04964	23.0425	2.02029	0.0541449	0.485009	-4.08548
PI4KA	1.04935	22.9004	1.52772	0.13817	0.706989	-4.86128
ERGIC1	1.04801	24.2079	1.31633	0.19636	0.781274	-5.2752
HBD	1.0456	31.0298	2.75178	0.00746912	0.16664	-2.92016
FGB	1.04392	36.1586	4.42917	3.25625e-05	0.00169514	2.09694
ANO6	1.04126	27.1283	2.54413	0.0130979	0.242513	-3.41133
CUL1	1.03997	21.8889	1.8316	0.0784471	0.567556	-4.39857
RHOC	1.03951	25.2145	2.63174	0.0108615	0.214365	-3.12661
EIF2A	1.0384	23.6041	2.62217	0.0111815	0.215935	-3.14561
TWSG1	1.03814	23.234	2.44937	0.0188931	0.289241	-3.4232
TREML1	1.03801	29.2365	3.5653	0.000645184	0.0245004	-0.691406
DPM1	1.03552	23.4435	1.89515	0.0668332	0.532295	-4.398
FIBP	1.03455	23.4012	1.31013	0.204925	0.782378	-4.98772
REPS1	1.03335	22.033	0.873518	0.402664	0.91196	-4.98998
HEXB	1.03286	24.821	3.12325	0.00257526	0.0770861	-1.95338
ZDHHC20	1.03279	21.9526	1.42431	0.174688	0.758743	-4.72077
CDSN	1.03138	23.4179	1.05632	0.302232	0.877621	-5.26876
TMEM43	1.03118	24.9882	1.43061	0.159922	0.738517	-5.20988
SEC61B	1.02929	22.2982	1.52192	0.141041	0.707443	-4.80756
DNASE2	1.02896	22.5522	1.91653	0.0663078	0.529639	-4.27089
CCNY	1.02889	21.8183	0.88294	0.394467	0.91121	-4.89338
EHHADH	1.0287	22.2437	1.67008	0.106414	0.63495	-4.65209
C8B	1.02761	26.7529	4.46931	2.89862e-05	0.00160182	2.2191
OGDH	1.02704	24.9941	1.68116	0.0982923	0.623659	-4.98071
NPTN	1.02451	22.7856	0.918748	0.376173	0.900208	-5.01472
RHAG	1.02187	23.3101	1.14024	0.269903	0.853078	-5.07472
SYAP1	1.02166	22.7275	1.18859	0.249959	0.838839	-5.04652
ANKS1A	1.02069	23.0191	1.78076	0.0831414	0.580602	-4.63355
SFT2D2	1.01819	21.9393	1.04255	0.314699	0.883742	-5.06531
TIMM10	1.01732	23.0203	1.70883	0.101487	0.629908	-4.51053
MICALL2	1.01707	23.8234	1.01897	0.317227	0.884688	-5.44835
POF1B	1.0153	22.6869	1.73381	0.0943152	0.618212	-4.56753
SLC25A15	1.015	24.1842	1.55278	0.129986	0.692744	-4.92502
PDP1	1.01481	22.4314	1.56795	0.130488	0.694388	-4.71763
FAM195B	1.01432	22.1965	1.36373	0.188507	0.773848	-4.8949
MAP2K2	1.01144	23.9008	1.99489	0.0515084	0.478083	-4.39529
ATP13A1	1.01005	23.7547	1.50968	0.140613	0.707398	-4.90262
PHB2	1.00465	26.4137	1.6506	0.103424	0.631158	-5.12616
EXOC3L4	1.00217	23.2831	1.63538	0.109795	0.643366	-4.8874
SEC62	1.00135	23.7506	1.44113	0.15894	0.738517	-5.07491
FGA	1.00057	36.3474	4.45245	2.99059e-05	0.00162761	2.17708
NDUFA5	1.00035	23.4215	1.18051	0.250347	0.838848	-5.17928
SDHC	0.999927	23.1301	1.54101	0.137511	0.705625	-4.74028
CD99	0.998175	22.7805	1.53547	0.131654	0.694495	-5.09786
ARHGEF1	0.994924	22.6725	1.79675	0.0805204	0.570041	-4.6079
LIN7C	0.993516	22.6023	1.69621	0.105277	0.633423	-4.49879
CFHR2	0.991946	24.8691	3.4706	0.000912555	0.0319766	-0.970206
SIAE	0.990594	26.3319	3.54518	0.000688634	0.0255007	-0.75159
MAPK3	0.990369	23.194	1.72934	0.092792	0.613828	-4.67402
GMPPA	0.986566	24.3673	1.38199	0.173636	0.756	-5.31737
MFSD2B	0.98589	23.5205	1.3085	0.210265	0.782378	-4.835
EIF4G3	0.983401	25.2255	1.75424	0.0852685	0.587878	-4.82793
GOLGA3	0.982778	22.7779	1.61344	0.117823	0.667023	-4.76176
BLOC1S5	0.980037	21.2266	0.921906	0.37324	0.899382	-5.10346
GRB10	0.977731	21.3759	0.777296	0.456706	0.930403	-4.99379
C1orf228	0.975347	23.254	0.773423	0.454112	0.930403	-4.95574
DHCR7	0.97519	24.1646	1.82796	0.0758282	0.556173	-4.54324
ADAMTSL2	0.974798	22.9133	1.58753	0.121622	0.673972	-4.76628
SCO1	0.972851	22.2538	0.745891	0.472729	0.930403	-5.0688
TMEM41A	0.971359	22.6811	0.556177	0.590193	0.954444	-5.03543
PDK1	0.969879	23.9506	1.66659	0.102232	0.630957	-4.92068
GBA2	0.969388	24.4601	0.957888	0.35228	0.893775	-5.18803
DBH	0.965985	22.0116	0.857911	0.409078	0.914366	-5.03393
RELA	0.965398	22.7235	1.85979	0.070649	0.536792	-4.51754
FCGR2A	0.964093	26.2789	2.83886	0.0059623	0.142777	-2.6836
DOCK8	0.963866	23.8967	1.84662	0.0702744	0.536792	-4.69577
RPL3	0.962092	22.6848	1.49058	0.151595	0.727118	-4.77138
LGALS8	0.960103	22.8328	1.50563	0.141939	0.707443	-4.92773
DHX29	0.959649	22.752	1.34799	0.186547	0.77287	-5.19841
GHDC	0.959084	22.9044	1.3164	0.200951	0.781983	-5.04764
SNX4	0.959051	22.2399	1.41531	0.169263	0.751315	-4.95817
SERPINA5	0.95827	23.2584	2.44156	0.0179243	0.284869	-3.53673
KPNA1	0.957956	23.2491	1.76023	0.0868388	0.590767	-4.65514
TUBGCP2	0.95762	21.5811	0.877128	0.389851	0.908501	-5.4505
ILVBL	0.957189	23.2904	1.90785	0.065679	0.529165	-4.35148
PSMD11	0.954499	26.6655	2.48797	0.0151593	0.257708	-3.53895
ATP2A3	0.953567	21.1003	1.03783	0.309647	0.881912	-5.34038
CRISPLD1	0.951645	24.1772	1.05135	0.301464	0.876101	-5.12592
RPS3A	0.951306	21.7309	0.666692	0.521505	0.939462	-4.96928
CDIPT	0.950815	22.9331	1.9324	0.0605766	0.516264	-4.40469
RQCD1	0.95051	21.0786	0.593562	0.568997	0.949957	-4.96729
EGF	0.949646	24.7846	2.00477	0.0488503	0.470877	-4.5269
SCARF1	0.949253	24.2908	2.28346	0.0260772	0.34634	-3.88896
VAMP7	0.948832	24.9663	1.7121	0.0922113	0.611112	-4.94842
F9	0.948021	24.1548	2.53474	0.0136658	0.248208	-3.39309
UQCR11	0.947835	26.3035	0.48342	0.643341	0.956368	-4.92995
PTGR1	0.945258	22.6159	2.29668	0.0285303	0.360848	-3.65605
JAGN1	0.944921	22.9123	1.5946	0.119285	0.668242	-4.91293
TOLLIP	0.944325	25.9718	2.2788	0.0256843	0.34634	-3.9893
GCDH	0.944147	23.0857	0.881832	0.39084	0.908501	-5.19052
HSP90AB4P	0.942976	24.2533	1.05363	0.30977	0.881912	-5.05564
HDHD3	0.9423	23.3982	1.37608	0.17832	0.761626	-5.14046
TTYH3	0.941401	24.1991	2.3439	0.0220087	0.304058	-3.83035
ITIH3	0.94014	27.2632	2.87112	0.00536606	0.133853	-2.61752
KIAA1211	0.939145	24.0236	2.26674	0.0273519	0.35341	-3.91421
ECM1.1	0.938278	23.1498	0.478546	0.646639	0.957297	-4.93138
LLGL1	0.937509	28.9012	0.890883	0.384075	0.902687	-5.37017
HDDC2	0.937223	25.3123	1.28984	0.209345	0.782378	-5.0764
SLC39A7	0.93693	23.138	0.666122	0.521852	0.939462	-5.05309
PSMC1	0.93645	24.1137	2.00282	0.0494292	0.470954	-4.49315
EIF3E	0.933955	23.5648	1.85014	0.0713188	0.536792	-4.57721
TBC1D5	0.933777	22.579	0.695982	0.493694	0.930403	-5.58225
UBR1	0.933519	22.4317	1.62992	0.113206	0.652704	-4.7831
CRTAC1	0.933473	24.8274	1.51848	0.137147	0.705341	-5.03737
PRRC1	0.932852	23.2361	1.31778	0.1972	0.781274	-5.19925
SELP	0.932464	30.7003	3.01214	0.00356146	0.0984058	-2.2546
SEC23B	0.931984	21.452	0.872793	0.399759	0.91121	-5.10766
ERC1	0.930566	23.2237	1.44805	0.159977	0.738517	-4.93262
SUCLA2	0.930307	24.2408	1.66644	0.101406	0.629908	-4.99057
RER1	0.930062	24.7426	1.5543	0.129084	0.691014	-4.94907
CLU	0.929129	32.1696	4.20514	7.30203e-05	0.00354444	1.33806
OTUD6B	0.928985	22.7113	1.40501	0.170253	0.751315	-5.0709
CCZ1;CCZ1B	0.926293	21.7344	1.06514	0.304707	0.878169	-5.0096
SPRR2D	0.925481	22.0609	1.15384	0.262796	0.849755	-4.98666
DAAM1	0.925443	25.9088	1.66396	0.100715	0.629162	-5.10512
ARSA	0.925316	22.9826	2.00823	0.0504983	0.474607	-4.33888
EXTL2	0.925235	23.0313	1.39583	0.175491	0.760391	-4.92258
SNRPD3	0.924001	24.8594	2.53358	0.0149188	0.257636	-3.27321
CTSC	0.923437	26.9833	3.55723	0.0006623	0.0247811	-0.715588
CNIH4	0.922921	23.4657	1.19651	0.252697	0.840976	-4.88922
NEDD4	0.922696	22.6466	1.29178	0.211087	0.78248	-5.00844
CCDC93	0.922632	22.314	0.842104	0.412061	0.914717	-5.27855
NPLOC4	0.922516	24.8035	1.52591	0.132651	0.694839	-5.21804
IARS	0.92246	23.0962	1.14679	0.263208	0.849755	-5.23938
STX16	0.921505	22.4459	1.00771	0.330572	0.885242	-5.09517
MBLAC2	0.920593	24.0789	2.19978	0.0316787	0.380569	-4.06075
TOMM34	0.919554	22.8316	1.40077	0.177316	0.761626	-4.85146
F7	0.919109	21.5636	0.699659	0.499931	0.930826	-4.97261
POFUT1	0.918108	22.3486	1.7751	0.0890584	0.597989	-4.44281
SEMA4D	0.917992	25.2897	2.44819	0.0168271	0.272265	-3.62249
XPOT	0.917436	23.3323	1.05013	0.311321	0.881912	-5.02258
HINT3	0.913764	23.5755	1.36173	0.183387	0.765961	-5.12533
SERINC3	0.912148	22.7392	1.34283	0.193593	0.780242	-4.97013
SPRR1B	0.912119	21.9277	0.436089	0.67293	0.959165	-5.14945
HSDL1	0.911109	23.6563	1.7246	0.0921137	0.611112	-4.76535
PTTG1IP	0.910349	24.3425	2.28589	0.0261298	0.34634	-3.87502
CAMK2G;CAMK2B	0.91029	22.8385	0.814647	0.429831	0.918957	-5.20443
FNTA	0.909777	23.3376	1.44027	0.155349	0.733093	-5.33852
SEC14L5	0.907229	21.4312	0.9336	0.370367	0.897677	-4.9817
C8G	0.906727	25.8796	3.51696	0.000764773	0.0280313	-0.835417
PITPNC1	0.903291	22.7704	1.47356	0.152121	0.727118	-4.92342
PDLIM7.1	0.90329	22.4616	0.984154	0.344304	0.890589	-5.02397
FAM134C	0.902498	23.0414	1.55268	0.134091	0.697039	-4.75189
CMBL	0.902403	21.6975	1.53512	0.138946	0.707398	-4.72715
MT-ATP8	0.901888	24.2664	1.28026	0.210232	0.782378	-5.22372
FAM21A;FAM21C	0.899934	23.0864	1.81684	0.0767204	0.558985	-4.61086
NSDHL	0.898279	22.9059	1.36368	0.186395	0.77287	-4.97316
PPP1R14B	0.897497	23.1812	0.953362	0.356461	0.893775	-5.01808
RGS6	0.897256	23.422	1.28682	0.205919	0.782378	-5.33896
ENO3	0.896735	22.3444	1.05704	0.299496	0.873916	-5.41385
PIP5K1C	0.895766	22.9237	1.25287	0.222785	0.807218	-5.12016
TMX4	0.894874	23.3775	1.34092	0.191956	0.778222	-5.06542
ECI1	0.893963	22.2254	1.90143	0.063646	0.523173	-4.51949
PRDX2	0.892583	29.2486	2.48451	0.0152631	0.257708	-3.55238
AP3B1	0.89191	25.0612	1.85598	0.0681276	0.53548	-4.74194
OSTC	0.891793	26.5053	0.815732	0.431804	0.920302	-5.06142
MON2	0.891307	21.669	1.32144	0.203759	0.782378	-4.88594
TGOLN2	0.888369	24.0108	2.74976	0.00758066	0.167214	-2.91038
EXOC2	0.888275	22.4308	1.86405	0.0704626	0.536792	-4.48733
AHSP	0.887931	21.9788	1.22389	0.235144	0.826054	-5.06908
FBLN1	0.887803	24.873	2.13201	0.0365628	0.416932	-4.27771
CMTM6	0.88709	25.144	1.77611	0.0834968	0.580602	-4.6646
LY6G6C	0.886906	22.3703	0.696938	0.503247	0.930826	-5.03744
HBB	0.886599	36.783	2.4681	0.0159228	0.26422	-3.58944
PAK2	0.88489	26.3998	2.1184	0.0376369	0.421158	-4.31571
SLC12A2	0.884751	21.8377	0.763533	0.462601	0.930403	-5.05853
ITFG3	0.884061	24.2933	1.50987	0.139546	0.707398	-5.03329
COMMD7	0.883581	21.6479	0.658581	0.523586	0.939462	-5.15308
NUDT19	0.880839	21.9313	1.08526	0.296007	0.873916	-5.02755
CELF2	0.880567	23.261	1.48885	0.146598	0.717412	-4.983
FGG	0.880267	36.0844	3.7586	0.000341264	0.0142537	-0.101461
PPP1R3E	0.877378	23.2261	1.51072	0.139109	0.707398	-5.05133
ACADSB	0.874019	25.0106	1.45672	0.151558	0.727118	-5.24287
IPO5	0.87295	26.7668	2.08147	0.0409419	0.437688	-4.39555
CLPP	0.870914	23.4263	1.29147	0.210506	0.782378	-5.03518
CD63	0.868662	26.1279	2.25084	0.0275337	0.354423	-4.04251
ATG3	0.86487	23.0757	1.6761	0.106643	0.635081	-4.60359
EXOC5	0.864795	22.8772	1.54011	0.131388	0.694495	-5.03207
NDUFA10	0.863788	23.9264	1.59625	0.119151	0.668242	-4.90371
CALU.1	0.862136	24.0133	1.81315	0.0759224	0.556173	-4.68582
MRPS36	0.861106	23.568	1.77675	0.0828351	0.580007	-4.698
CAMK2D	0.860483	23.0828	1.38496	0.177358	0.761626	-5.04996
HBA1	0.859671	36.4224	2.67207	0.00928905	0.193102	-3.11425
LGALS3BP	0.856143	26.6147	2.90056	0.00491751	0.125337	-2.54566
ITGB5	0.855835	23.9966	1.53229	0.132003	0.694839	-5.12897
SLC35B4	0.855626	22.0518	0.515191	0.620174	0.955639	-4.99633
KIAA1468	0.85474	24.3336	2.40022	0.0192537	0.289367	-3.69621
FAM98A	0.854565	22.4236	1.29634	0.208856	0.782378	-5.02966
ZW10	0.854114	22.3442	1.18846	0.248504	0.838147	-5.10649
HTATIP2	0.853714	23.523	1.28387	0.210054	0.782378	-5.1684
COMMD5	0.851378	22.1517	0.508499	0.623196	0.955639	-5.03336
F8A1	0.85128	23.5205	1.57642	0.125047	0.679561	-4.85976
SH3PXD2B	0.849069	21.8494	1.30996	0.201621	0.781983	-5.11366
ATP5L	0.849043	25.4635	1.45089	0.152188	0.727118	-5.34147
HEBP1	0.845923	23.3531	1.92531	0.0611285	0.516264	-4.43808
EML3	0.844861	23.5053	1.39711	0.170908	0.751315	-5.17714
PDE4DIP	0.844837	25.0122	1.45733	0.151804	0.727118	-5.21676
EMC7	0.844668	23.7404	1.5514	0.132404	0.694839	-4.83228
NAGA	0.844275	23.5091	2.1574	0.0356987	0.412314	-4.10007
NDUFV3	0.842136	23.6585	1.69833	0.0966548	0.619752	-4.83249
USMG5	0.837861	25.5881	1.43447	0.156893	0.734759	-5.35413
DNAJB2	0.837727	23.4878	1.21373	0.231033	0.819219	-5.5264
SCRN3	0.837489	25.9483	1.23421	0.223968	0.810064	-5.44793
ATP5J	0.837228	24.9106	1.3125	0.195847	0.781274	-5.40795
COMP	0.834213	23.064	1.38159	0.177266	0.761626	-5.07293
SEMA4B	0.832003	22.9574	2.46177	0.0180026	0.284869	-3.40625
HYI	0.82934	23.4493	1.81645	0.0755359	0.555994	-4.6877
MYL3	0.826423	27.6061	1.4187	0.160547	0.738804	-5.46533
COG3	0.826422	23.7234	0.757081	0.466289	0.930403	-5.06231
PICALM	0.825599	23.69	1.29989	0.200711	0.781983	-5.37731
NDUFA12	0.825452	23.3573	1.18449	0.245487	0.832707	-5.33797
HNRNPH2	0.825306	20.3066	0.420927	0.68625	0.961945	-4.94719
DNASE1L1	0.823711	23.8304	0.695283	0.501169	0.930826	-5.17394
LRRFIP1	0.823673	23.3147	0.420094	0.686831	0.961945	-4.94741
ANKRD28	0.823616	23.1257	1.34079	0.188364	0.773848	-5.24861
SELENBP1	0.822569	24.2829	2.0749	0.0424336	0.445677	-4.31347
ATP6V1E1	0.821558	23.1493	1.47608	0.146181	0.71719	-5.23249
ZC3HAV1	0.821402	23.7074	1.60759	0.113747	0.654772	-5.07202
IRAK1	0.821305	21.4386	0.418887	0.687673	0.961945	-4.94772
KALRN.1	0.820626	24.137	1.60588	0.118092	0.667023	-4.83438
STAT2	0.820467	23.5685	0.863534	0.400523	0.91121	-5.28946
EXOC4	0.819659	24.133	1.31478	0.196876	0.781274	-5.28073
C8A	0.819286	25.6297	2.45923	0.0163943	0.267675	-3.59398
PGRMC2	0.818155	24.9062	1.87192	0.0654506	0.529165	-4.76278
IRS2	0.817514	22.632	0.645602	0.534468	0.942007	-5.06316
ENDOD1	0.816265	28.8849	2.71214	0.008329	0.177809	-3.01727
BANK1	0.816161	23.5244	1.4572	0.151839	0.727118	-5.21269
NPL	0.814601	20.9288	0.607547	0.556895	0.946293	-5.01442
ACTR10	0.814093	24.0935	1.5585	0.124454	0.679561	-5.19693
COL1A1	0.813714	21.4103	0.704406	0.491242	0.930403	-5.37237
NAE1	0.813713	24.4295	2.12556	0.0372805	0.419786	-4.2708
HMGCS2	0.813151	23.2426	0.588932	0.565921	0.949948	-5.34052
PLXNA4	0.81278	23.7576	1.40084	0.167681	0.747284	-5.31413
WDR37	0.812308	23.2652	1.20306	0.238992	0.828898	-5.27508
SLC30A7	0.812254	24.3614	0.932569	0.362108	0.897163	-5.36287
MGAT4B	0.809936	21.562	1.33756	0.189891	0.776536	-5.22373
CA1	0.809506	30.8112	1.88211	0.0638015	0.523231	-4.77222
STX6	0.808949	21.463	0.556534	0.591261	0.954444	-5.01556
C16orf62	0.805512	22.5819	0.832688	0.421147	0.914717	-5.07393
ACSBG1	0.801545	22.728	0.822135	0.423789	0.916465	-5.21894
ERO1LB	0.799839	22.5543	1.61102	0.116965	0.665831	-4.82697
PON2	0.798696	23.3641	1.06543	0.29872	0.873916	-5.27177
CPB2	0.798111	26.2751	3.26725	0.00165567	0.0530688	-1.55779
NAP1L1.1	0.79641	24.5715	1.54529	0.128831	0.690688	-5.11408
UQCRB	0.796005	25.0271	1.54675	0.128617	0.690572	-5.09484
DAP	0.795682	24.4073	1.39989	0.170578	0.751315	-5.14505
FKBP2	0.795228	25.3214	1.69779	0.094719	0.618601	-4.97934
MGST3	0.794407	24.3341	1.63195	0.11115	0.64724	-4.86297
ARHGEF7	0.793172	23.643	1.32654	0.190675	0.776536	-5.43082
CUL3	0.792546	23.2766	1.33641	0.188426	0.773848	-5.34297
DYNC1LI1	0.792239	23.2481	1.54481	0.129537	0.692129	-5.06745
SIRT2	0.791876	22.4099	1.05073	0.30425	0.878169	-5.32995
LEPROT	0.791608	22.5697	0.497817	0.631839	0.955639	-5.00227
HEXA	0.789304	23.8405	2.41519	0.0186355	0.288529	-3.65051
TLDC1	0.788611	21.9273	0.96852	0.347107	0.890589	-5.12265
RABGEF1	0.788045	21.813	0.775669	0.452834	0.930403	-5.11037
IFI35	0.788013	22.0392	1.48772	0.147226	0.719504	-4.91314
ITPKC	0.787351	21.7257	0.465393	0.6539	0.958488	-5.01284
CHCHD4	0.787043	22.6713	0.401412	0.699917	0.964124	-4.95212
FOCAD	0.786709	26.0458	1.21294	0.23225	0.821104	-5.45243
GBF1	0.786044	22.9062	1.37809	0.179446	0.762939	-5.0585
LETM1	0.784907	23.8649	1.05652	0.298159	0.873916	-5.53791
BGN	0.783883	24.1634	1.25225	0.218998	0.80036	-5.28305
MMAB	0.78092	22.6416	0.682604	0.503998	0.93092	-5.22307
CTNNA1	0.780327	23.2819	1.21341	0.239762	0.828898	-5.03733
SSR3	0.780034	23.99	1.20332	0.245242	0.832707	-5.01158
FUCA2	0.779887	22.6488	1.90722	0.0630175	0.522769	-4.47842
STT3B	0.77966	24.822	1.26818	0.211871	0.783445	-5.39821
LSS	0.779081	23.1814	1.32538	0.191576	0.777567	-5.39188
EMC1	0.777254	23.342	1.06627	0.296865	0.873916	-5.34189
CRISP3	0.777043	21.5727	1.26256	0.224725	0.810106	-4.92612
ALDH1A3	0.775927	22.596	0.573997	0.577412	0.951756	-5.0412
GMFB	0.775617	23.2461	1.78601	0.080822	0.570041	-4.71345
ACAT1	0.774346	23.6508	1.34248	0.185615	0.771678	-5.39869
NLRP10	0.77259	22.7091	1.11099	0.279684	0.856692	-5.18498
PLBD2	0.772419	21.8575	1.84888	0.0754117	0.555994	-4.39378
BLOC1S4	0.771471	22.1885	0.716844	0.486051	0.930403	-5.16334
RAB5A	0.770978	23.6384	1.51326	0.137865	0.706434	-5.073
DHRS4	0.770091	22.8373	1.63078	0.109208	0.641192	-5.00878
ALDH6A1	0.768966	24.5207	1.23408	0.222929	0.807218	-5.54541
STMN2	0.768007	22.6696	1.54665	0.134978	0.69862	-4.75755
B3GNT2	0.766649	22.6779	1.48853	0.146076	0.71719	-4.85619
MBL2	0.765942	22.9031	1.40061	0.173105	0.754603	-5.01088
DNM1	0.765916	24.7791	1.58534	0.118051	0.667023	-5.17151
UQCRFS1;UQCRFS1P1	0.765502	25.197	1.46378	0.148935	0.725882	-5.29581
RAB30	0.765478	24.4819	1.35677	0.18176	0.764564	-5.32262
TMED9	0.764934	25.9069	1.41109	0.162978	0.740454	-5.45211
FARSB	0.763587	24.3988	1.29921	0.198675	0.781274	-5.57585
LGALS7	0.763156	22.5846	0.660964	0.516959	0.938311	-5.47796
INPP5D	0.761738	24.5059	2.03152	0.0461654	0.459352	-4.45237
TMED3	0.761255	23.1604	1.27107	0.212062	0.783445	-5.31946
ESRP1	0.76048	22.7566	0.728619	0.481319	0.930403	-5.15457
NCEH1	0.760275	23.2139	1.1704	0.257888	0.848292	-5.05519
MAPKAPK3	0.760052	23.4762	1.27015	0.211536	0.783337	-5.36187
CASP2	0.758661	21.7022	0.524399	0.612528	0.955639	-5.02763
ITGAV	0.758579	23.4585	1.37584	0.17582	0.760896	-5.30517
BZW2	0.758492	22.7316	1.40732	0.167037	0.747284	-5.20781
SUSD3	0.758241	22.6865	1.05103	0.306358	0.88176	-5.15237
MT-ND4	0.757844	22.9226	1.25989	0.219772	0.80166	-5.12894
TIMP2	0.757231	24.101	1.31087	0.197547	0.781274	-5.30157
ARAP1	0.75644	25.6702	1.31742	0.192177	0.778241	-5.59178
GRK5	0.755696	23.1831	1.25181	0.220278	0.80166	-5.20468
TFRC	0.755478	22.8022	1.68733	0.0984451	0.623659	-4.86229
FAM126A	0.7552	22.1531	1.32404	0.19844	0.781274	-5.02385
SERPINI1	0.754751	23.4419	0.975448	0.337112	0.887127	-5.41255
FNTB	0.753943	21.7319	1.38025	0.18131	0.764564	-4.94264
SLA2	0.753702	23.4206	1.3101	0.198006	0.781274	-5.31069
TRIP6	0.752887	23.0951	0.755424	0.462424	0.930403	-5.24481
NDUFB9	0.751859	24.6713	1.33805	0.189998	0.776536	-5.2064
EML4	0.750387	22.3676	1.46021	0.152428	0.727118	-5.11102
DDX1	0.750379	24.4543	1.69467	0.0945758	0.618601	-5.06922
ARR3	0.750137	23.7601	1.36342	0.182236	0.764564	-5.16101
NME4	0.74594	22.1365	1.12747	0.271633	0.853078	-5.23416
TMEM33	0.745669	24.0898	1.16447	0.252559	0.840976	-5.40797
FGD4	0.74444	23.9367	1.64841	0.105923	0.634127	-4.94864
CCL17	0.744117	22.8158	0.990247	0.333272	0.885438	-5.22614
CDS2	0.74381	24.5802	1.409	0.164892	0.744714	-5.33234
ATP6V0A1	0.743129	24.6485	1.38515	0.171693	0.751427	-5.39581
F2RL3	0.742039	24.1338	1.25894	0.216358	0.793019	-5.33181
COL1A2	0.741888	22.4242	1.07041	0.292941	0.871062	-5.42275
TAP2	0.741745	24.2576	1.10666	0.274875	0.854848	-5.58395
TMEM173	0.74146	22.6423	1.05064	0.304291	0.878169	-5.3142
DYNLRB1	0.740399	23.5376	1.51042	0.138776	0.707398	-5.05959
JAK2	0.739565	23.9621	1.0358	0.307803	0.881912	-5.54078
TARDBP	0.738125	22.094	1.04239	0.308498	0.881912	-5.2819
ASAH1	0.737441	25.4117	1.88981	0.0629788	0.522769	-4.73114
CFHR1	0.735635	26.8085	2.3532	0.0213047	0.300104	-3.84311
F13B	0.735185	27.0802	2.79332	0.00665589	0.157056	-2.81719
PHB	0.734948	26.0755	1.22339	0.225593	0.810106	-5.69011
STARD3NL	0.733995	23.3593	1.09751	0.280108	0.856692	-5.48349
RAB3IP	0.733146	22.1797	0.714279	0.488601	0.930403	-5.21168
TAOK3	0.732305	24.4404	1.4258	0.158934	0.738517	-5.41044
RAB8B	0.731879	24.3461	1.48575	0.142324	0.707443	-5.33297
IGKV1D-13	0.730592	24.8936	0.793055	0.436176	0.920359	-5.52733
CSNK1G2	0.729479	24.2046	0.614723	0.548527	0.944992	-5.32767
VKORC1	0.729089	24.3487	1.03069	0.314929	0.883742	-5.26145
PPOX	0.728864	23.2302	0.453623	0.662001	0.958488	-5.01652
CSNK1G1	0.727243	21.7699	0.868856	0.401825	0.91121	-5.11046
ATP6V0D1	0.727215	24.1081	1.30054	0.199613	0.781274	-5.44241
TBC1D20	0.726111	21.8393	0.719227	0.48463	0.930403	-5.16195
PIP4K2C	0.726031	22.3145	0.93751	0.362345	0.897163	-5.20471
MT-ATP6	0.724533	24.4884	1.52354	0.132783	0.694839	-5.26273
SPG20	0.724024	22.4834	0.928644	0.368694	0.897452	-5.15972
ACADM	0.723555	25.5896	1.41199	0.16244	0.740454	-5.48235
EPN1	0.723303	22.8286	1.00553	0.324237	0.885242	-5.38292
FER	0.722295	22.6553	1.19078	0.244457	0.832707	-5.23296
ZFPL1	0.720019	22.7633	1.1494	0.259152	0.849755	-5.39379
PRKAG1	0.720011	24.4849	1.45967	0.149958	0.727118	-5.31318
DTYMK	0.719136	24.0602	1.59473	0.115615	0.65919	-5.18855
ATG7	0.718803	22.6394	1.1677	0.25058	0.838849	-5.4403
GLRX5	0.718753	22.968	1.14775	0.261483	0.849755	-5.27873
SLC35E1	0.718658	22.3291	1.04408	0.31019	0.881912	-5.20533
DENND3	0.718469	23.6642	1.07779	0.28609	0.862784	-5.73896
FN1	0.717555	32.4468	3.64084	0.000504204	0.0201233	-0.4634
CFD	0.71638	24.5771	2.0749	0.0417769	0.44136	-4.37794
VPS45	0.716052	23.5712	1.35793	0.181242	0.764564	-5.33869
SIGMAR1	0.716021	22.4596	0.715873	0.488851	0.930403	-5.16207
MAP1S	0.7156	22.4416	1.44525	0.158387	0.738517	-5.0385
ARPC5L	0.715058	22.8137	1.30704	0.20078	0.781983	-5.2122
ATL1	0.714345	25.0549	1.14444	0.257481	0.847728	-5.68562
XDH	0.713557	24.6101	1.51121	0.139686	0.707398	-5.01118
OXCT1	0.713116	26.3246	2.10891	0.0384265	0.426012	-4.34118
TRAPPC6B	0.711097	23.9557	1.56482	0.122708	0.67706	-5.2123
MAP2K4	0.709333	23.3127	1.84613	0.0717478	0.538033	-4.5842
FAF2	0.709284	23.654	1.1264	0.269525	0.853078	-5.36375
IGFBP6	0.709188	23.8015	0.994276	0.329576	0.885242	-5.35968
COPS7A	0.708351	23.4263	1.7204	0.0930681	0.614523	-4.7489
APOC4	0.707823	22.9953	1.29201	0.206186	0.782378	-5.2153
SRPR	0.707006	22.4063	1.16855	0.255034	0.845873	-5.19185
EPB41	0.706131	26.3476	1.48812	0.141079	0.707443	-5.397
GSTK1	0.706077	25.7036	1.32537	0.189612	0.776536	-5.57444
TRIM23	0.705708	24.0284	0.492342	0.630623	0.955639	-5.36062
PDDC1	0.704497	22.9918	1.65419	0.107541	0.635342	-4.77027
AGA	0.703113	23.2388	1.77819	0.0803471	0.570041	-4.86277
TMCC2	0.701629	22.7113	0.845914	0.410803	0.914366	-5.25233
TBCD	0.700064	22.708	1.36491	0.182073	0.764564	-5.14133
UBA5	0.698754	23.3754	1.4805	0.146184	0.71719	-5.13446
SLC2A1	0.697589	25.1148	1.2977	0.199113	0.781274	-5.58376
NRAS	0.697511	23.7305	1.37266	0.178098	0.761626	-5.21586
CAPN1	0.69724	30.9132	1.88322	0.0636488	0.523173	-4.77025
DPP9	0.697097	22.2661	1.54565	0.131418	0.694495	-4.90778
CLEC3B	0.696637	24.8188	2.20071	0.0310055	0.375559	-4.15239
HIST2H2AC;HIST2H2AA3	0.696068	23.2214	1.30079	0.199164	0.781274	-5.47419
SSB	0.690178	21.6287	0.890625	0.385487	0.904422	-5.29562
EIF1	0.689946	22.8435	0.95125	0.354005	0.893775	-5.22687
AP2S1	0.687997	24.4451	1.48615	0.14294	0.708191	-5.26671
SH3PXD2A	0.6876	22.468	1.43628	0.161962	0.740454	-4.99592
KRAS	0.687359	24.673	1.36363	0.177854	0.761626	-5.46297
SURF4	0.686761	24.9191	1.07894	0.285995	0.862784	-5.69616
TRAFD1	0.686588	22.6051	0.87872	0.387277	0.906844	-5.57619
CEPT1	0.686576	23.1533	0.919878	0.369731	0.897452	-5.29398
PDK3	0.685766	22.774	0.967908	0.342703	0.890589	-5.42419
PSMB10	0.684207	23.9072	1.36446	0.177685	0.761626	-5.45885
PURB	0.684154	22.5229	1.33295	0.194519	0.780686	-5.05867
TMX1	0.684122	25.7064	1.112	0.271147	0.853078	-5.69988
EXOC7	0.683707	23.4941	1.27973	0.208181	0.782378	-5.36438
FBXL20	0.681976	22.0954	0.68188	0.506358	0.931783	-5.29008
ETFDH	0.681506	22.4858	0.983289	0.335651	0.887127	-5.39259
PRPSAP1	0.680902	23.0464	1.1987	0.242796	0.832707	-5.17955
GGT1	0.680254	21.93	0.864664	0.400748	0.91121	-5.23843
VAV3	0.679966	22.4341	1.40353	0.16835	0.749187	-5.20762
PLG	0.679728	31.3463	3.81004	0.000287139	0.0127334	0.0590273
NDUFB4	0.679722	23.4149	1.24122	0.220941	0.803259	-5.47878
CYB561D2	0.679508	22.7901	1.61314	0.115188	0.658353	-4.89075
PPCDC	0.678234	22.2897	1.96072	0.0574514	0.502106	-4.33401
MTX1	0.677717	22.9755	0.636768	0.535242	0.942446	-5.29026
SLC4A2	0.674613	22.2655	1.51167	0.141781	0.707443	-4.89662
ARL3	0.674256	22.5539	0.976593	0.337407	0.887127	-5.47668
SMAP1	0.67421	23.2451	1.3899	0.17083	0.751315	-5.33263
STS	0.6741	22.6082	1.16133	0.260591	0.849755	-5.07409
REEP4	0.67383	23.0699	0.481023	0.640747	0.956368	-5.06306
TEC	0.671614	22.7417	1.39524	0.173872	0.75611	-5.05435
UQCC2	0.6714	21.9524	0.422317	0.683775	0.961945	-5.02586
DPM3	0.670608	23.7056	1.27679	0.208211	0.782378	-5.43972
MT-ND5	0.670245	23.1827	0.831844	0.417662	0.914717	-5.31317
ST3GAL6	0.670084	26.5224	2.46752	0.0159798	0.26422	-3.5851
CTPS2	0.668352	23.0251	1.41752	0.162777	0.740454	-5.29194
ABI2	0.667471	23.2198	0.38852	0.707639	0.96551	-5.03524
CFHR5	0.66664	22.8759	1.66068	0.103421	0.631158	-4.90862
DERL1	0.666621	23.2874	0.91131	0.374107	0.899382	-5.3205
DOLPP1	0.665881	22.2042	0.702711	0.492925	0.930403	-5.34931
GCA	0.663891	23.3693	1.19643	0.238919	0.828898	-5.44432
STEAP3	0.663406	24.6838	0.941868	0.352885	0.893775	-5.64634
IGFBP1	0.662776	22.0903	0.547747	0.593073	0.954444	-5.06771
KPNA4	0.662735	24.3634	1.1931	0.238036	0.828898	-5.63249
DPYD	0.661793	23.2217	1.31275	0.197328	0.781274	-5.28196
MIA2	0.661118	22.6626	1.05714	0.301377	0.876101	-5.30798
ZG16B	0.661018	22.6935	0.739648	0.470854	0.930403	-5.27409
PABPC4	0.659318	22.0824	0.754098	0.462386	0.930403	-5.31639
COG7	0.658696	21.5339	0.855714	0.406459	0.913305	-5.2152
LRRC16A	0.658612	23.0673	1.19294	0.241126	0.830963	-5.38965
SEC61A1	0.657791	22.8604	1.02858	0.310162	0.881912	-5.62104
C14orf166	0.657709	22.6357	1.02044	0.316543	0.883742	-5.44696
RDH14	0.657585	22.4268	1.19047	0.244185	0.832707	-5.2631
MARS	0.65555	23.4983	1.23013	0.224391	0.810064	-5.55005
EIF3I	0.655193	24.2731	1.45411	0.150952	0.727118	-5.36808
REEP5	0.655105	25.1158	1.01399	0.316117	0.883742	-5.71346
TBCEL	0.655096	23.0224	0.701689	0.49289	0.930403	-5.37406
GSK3A	0.654964	22.5804	1.45211	0.156814	0.734759	-5.00999
ANAPC4	0.65403	21.3906	0.550882	0.593685	0.954527	-5.16789
CBL	0.651298	24.4009	0.845639	0.406427	0.913305	-5.4635
CRTAP	0.651184	22.985	1.1369	0.262499	0.849755	-5.52554
RNF213	0.650573	22.313	1.11128	0.276209	0.856127	-5.34665
BNIP2	0.649161	23.4972	0.669192	0.511817	0.936073	-5.47298
FAM107B	0.648689	22.4074	1.41664	0.166221	0.74633	-5.07933
PKN1	0.647638	22.8886	1.12206	0.271008	0.853078	-5.38759
EEF1D.1	0.647381	22.4298	1.1016	0.281979	0.859756	-5.28535
FHL3	0.647332	23.687	1.18507	0.244183	0.832707	-5.3899
PLCB3	0.647083	23.3645	1.26739	0.209826	0.782378	-5.60703
TBXA2R	0.646486	23.4539	1.23953	0.222013	0.805524	-5.44964
LNP	0.645579	22.9194	1.14144	0.262685	0.849755	-5.38438
JAK3	0.645296	23.5657	0.955651	0.344343	0.890589	-5.78207
COPZ1	0.64469	24.2754	1.12675	0.26608	0.852282	-5.58878
SSR4	0.644102	25.1052	1.02182	0.311103	0.881912	-5.84842
OTC	0.643643	22.3588	1.71588	0.0955299	0.618835	-4.6671
LAMP2	0.640436	26.089	2.24034	0.0282406	0.358446	-4.06426
PSMD1	0.640337	24.7867	1.45582	0.150176	0.727118	-5.4002
RBPMS2	0.640232	23.6236	1.06743	0.293737	0.871886	-5.49484
SEC24B	0.640183	21.7033	0.643482	0.532976	0.942007	-5.20243
COPG2	0.639575	23.1961	1.07963	0.287274	0.862784	-5.55791
ITPR2	0.639476	23.4424	1.02246	0.311898	0.882851	-5.73094
PLEC	0.63853	23.0783	0.556518	0.589969	0.954444	-5.16541
MTCH2	0.638488	25.0758	0.979135	0.332412	0.885242	-5.795
TC2N	0.637604	23.5649	0.99979	0.322314	0.885242	-5.78634
ARL2	0.637411	22.8697	0.776365	0.450358	0.930403	-5.27097
HNRNPH1	0.636927	22.9944	1.21457	0.230585	0.819219	-5.5357
NDUFB10	0.636433	23.8509	0.719792	0.477815	0.930403	-5.69225
MYO5A	0.63636	23.6401	1.04948	0.298897	0.873916	-5.75723
PLTP	0.635227	22.2994	1.51735	0.139611	0.707398	-4.91222
VWA5A	0.635012	23.6569	1.01283	0.316429	0.883742	-5.73815
BTD	0.634516	23.7548	1.36683	0.17778	0.761626	-5.37571
IGKV1-8;IGKV1-9	0.633934	22.158	0.978286	0.338066	0.887307	-5.39708
TSC22D1	0.633609	22.9539	1.04775	0.304737	0.878169	-5.34327
EIF4EBP2	0.633563	23.674	0.741556	0.469034	0.930403	-5.37627
RGS19	0.632863	22.7726	1.13348	0.264696	0.849755	-5.47233
SLC37A4	0.631272	21.5883	0.610652	0.551144	0.944992	-5.37136
ASPH	0.630914	22.2493	1.12232	0.272781	0.853078	-5.28596
TMEM30A	0.630432	24.6792	1.10802	0.273727	0.854818	-5.63124
SLMAP	0.6302	25.1863	0.916487	0.363074	0.897163	-5.96173
SMAD2;SMAD3	0.629656	22.9429	0.798949	0.43322	0.920302	-5.49805
NDOR1	0.629616	22.3661	0.763666	0.45683	0.930403	-5.31003
NSF	0.626866	24.4941	1.12743	0.263516	0.849755	-5.82441
TIMM13	0.626846	22.6866	0.932411	0.362759	0.897163	-5.32766
AK3	0.62683	25.7222	1.26705	0.209585	0.782378	-5.64632
APOE	0.625508	29.3859	2.63877	0.0101626	0.203933	-3.19396
FAM129A	0.625235	23.3025	1.0573	0.29907	0.873916	-5.4532
TMCO1	0.624574	22.3679	1.17893	0.249933	0.838839	-5.22689
ATP5I	0.623939	24.7352	1.15197	0.2544	0.844551	-5.67419
ATAD1	0.623786	22.6481	0.381866	0.712379	0.96551	-5.037
PIP	0.622206	22.3546	0.898704	0.374765	0.899382	-5.69152
GNS	0.62196	23.1037	1.78631	0.0791777	0.569556	-4.83632
UBXN6	0.620126	23.8912	1.092	0.282716	0.859756	-5.48454
IKBKG	0.618883	23.8851	1.19339	0.239398	0.828898	-5.47572
MPDU1	0.618634	25.0108	1.0362	0.308641	0.881912	-5.47076
TMEM167A	0.618444	23.3855	1.23621	0.225349	0.810106	-5.2991
GSDMD	0.618153	23.4048	1.0174	0.316126	0.883742	-5.56326
RCN1	0.617164	22.5477	0.859924	0.401723	0.91121	-5.33073
GNAI3	0.616121	24.5325	1.11289	0.271787	0.853078	-5.60798
EMC8	0.614172	22.8181	0.623257	0.545704	0.944143	-5.17126
SH3GLB2	0.613719	23.5419	0.961678	0.341454	0.890589	-5.76553
ATAD3A	0.613593	23.9998	1.07176	0.290081	0.867305	-5.62015
GPX3	0.613447	23.5272	1.29983	0.201898	0.781983	-5.29529
RPL8	0.612798	21.7305	0.363141	0.72579	0.96551	-5.0418
RNF11	0.610874	23.0461	1.11964	0.272689	0.853078	-5.34881
PSMC2	0.609697	24.5204	1.45761	0.149614	0.727118	-5.40483
ADAM17	0.608546	22.6233	0.381156	0.712886	0.96551	-5.03719
MOV10	0.608111	22.9317	0.852885	0.401788	0.91121	-5.55466
G3BP2	0.607822	23.8003	1.44288	0.155038	0.733093	-5.29946
SCRN2	0.607583	22.0838	1.19385	0.241285	0.830963	-5.31124
LGALS12	0.607142	22.5747	1.1237	0.272207	0.853078	-5.27526
CHKB	0.605559	23.0236	1.13718	0.260766	0.849755	-5.65792
NMNAT3	0.604528	22.2975	1.01494	0.321117	0.885242	-5.33151
RPS16	0.604193	23.0373	0.55009	0.58937	0.954444	-5.51623
SCARB2	0.603274	22.8043	0.860051	0.402383	0.911899	-5.29211
RAB38	0.602687	23.9307	0.961209	0.341461	0.890589	-5.78939
KIAA1033	0.601061	22.3929	1.0384	0.310838	0.881912	-5.27118
ZFAND1	0.600432	22.2433	1.15889	0.255613	0.847012	-5.36021
CARD16	0.598155	22.7004	0.663733	0.519304	0.939462	-5.24091
CHUK	0.598141	23.1971	0.493428	0.632258	0.955639	-5.19184
CASP4	0.597334	22.9228	0.8299	0.415885	0.914717	-5.46814
ARF4	0.597105	24.7125	1.12093	0.267091	0.852793	-5.73158
OLFML2A	0.596769	22.142	0.898168	0.375394	0.900143	-5.68023
SLC43A3	0.596618	23.0376	0.960344	0.345694	0.890589	-5.47649
ATP6V1C1	0.595923	23.8699	1.14488	0.256796	0.847728	-5.73344
SDCBP2	0.594815	22.6831	0.670179	0.515326	0.936767	-5.23729
PITRM1	0.594549	24.526	1.07514	0.286342	0.862784	-5.84806
CRLF3.1	0.593379	23.9292	0.520313	0.614054	0.955639	-5.18094
CUL5	0.592735	23.0714	1.0104	0.319219	0.885158	-5.59887
TMX3	0.5923	24.336	0.946997	0.348687	0.892082	-5.79116
DPY19L1	0.591736	23.1107	0.935123	0.359396	0.894627	-5.41881
ACBD3	0.589974	23.0465	1.23111	0.224956	0.810106	-5.47188
SERPINB5	0.589829	23.0749	0.809144	0.429545	0.918957	-5.3572
NGLY1	0.589456	23.3148	0.914247	0.36762	0.897452	-5.62145
SPRYD7	0.5886	22.0477	0.706626	0.489898	0.930403	-5.31005
GBAS	0.587919	23.9187	0.885415	0.38232	0.902687	-5.67753
PRKAB1	0.587656	22.7081	0.806703	0.429767	0.918957	-5.35173
EIF3A	0.585995	23.316	1.29245	0.202376	0.781983	-5.44842
ADRBK1	0.585472	23.6618	0.912403	0.366751	0.897332	-5.78259
ALDH5A1	0.584823	21.8923	1.17765	0.246436	0.832707	-5.45521
RAB11A	0.584499	23.8319	0.574559	0.574048	0.951715	-5.36818
HSD17B11	0.58421	23.6295	1.0849	0.283996	0.860185	-5.63293
MUT	0.583289	23.6388	1.65107	0.104029	0.631158	-5.05711
IGHD	0.582955	24.9969	0.964712	0.340071	0.889682	-5.73001
LAMTOR2	0.582315	23.9859	1.08525	0.283707	0.860185	-5.61957
HBQ1	0.58073	20.694	0.363528	0.725511	0.96551	-5.0417
EPDR1	0.580519	24.3498	1.63768	0.107401	0.635342	-5.02326
ALG1	0.580353	23.0271	1.05723	0.299411	0.873916	-5.42713
PTPN7	0.580118	23.5591	0.946418	0.354647	0.893775	-5.38012
DENND4A	0.579319	23.6088	0.893085	0.381883	0.902687	-5.39789
MPC2	0.5789	23.3368	1.1758	0.249205	0.838839	-5.33046
MFF	0.57824	24.1429	1.02782	0.310195	0.881912	-5.65221
LCN2	0.577743	23.5664	1.05308	0.298937	0.873916	-5.59681
PTBP1	0.57766	24.8694	1.0373	0.303823	0.878169	-5.84604
ARHGAP10	0.577067	22.6299	0.987977	0.328434	0.885242	-5.74836
NDUFS2	0.576203	23.867	0.927531	0.3592	0.894627	-5.746
ALG5	0.57441	23.4807	0.623853	0.539409	0.943379	-5.5855
COPB1	0.573231	25.846	1.09337	0.278028	0.856497	-5.86832
F10	0.572246	24.6877	1.4111	0.162834	0.740454	-5.46882
MTDH	0.572141	24.4183	1.08194	0.283675	0.860185	-5.8002
SNX33	0.570085	22.7804	0.649343	0.528247	0.940709	-5.24888
UACA	0.569346	23.8116	1.21495	0.22966	0.817775	-5.60723
DCAF7	0.568712	23.0315	0.860619	0.396731	0.91121	-5.60333
TTC9C	0.568655	23.2361	0.789514	0.44003	0.923694	-5.41367
DYNC1I2	0.567842	23.3415	0.731272	0.473488	0.930403	-5.47928
HSPG2	0.567181	25.4102	0.945395	0.348372	0.891912	-5.91179
CHMP4A	0.567157	25.28	1.92055	0.0589768	0.511702	-4.67108
RAE1	0.566967	22.3265	0.965689	0.343411	0.890589	-5.45493
FAM136A	0.566031	22.6624	0.978691	0.336716	0.887127	-5.45999
IDH3G	0.565853	23.2953	0.996862	0.325466	0.885242	-5.61482
SNF8	0.565816	21.7775	0.72984	0.475366	0.930403	-5.41192
CALD1	0.562629	22.4411	1.13683	0.2631	0.849755	-5.48126
C17orf62	0.562521	23.3185	0.696242	0.492205	0.930403	-5.70806
C1RL	0.561	22.1012	1.06116	0.298337	0.873916	-5.38225
TTC7B	0.560993	22.6322	1.12207	0.268045	0.853078	-5.59254
PEX11B	0.56095	22.9534	1.05636	0.296972	0.873916	-5.63718
METAP2	0.560383	22.8192	1.24544	0.220023	0.80166	-5.42514
PIGR	0.560163	23.0614	1.03754	0.307482	0.881912	-5.4645
TRAP1	0.559994	22.6114	0.85756	0.401766	0.91121	-5.39654
BICD2	0.559944	23.4871	1.12046	0.266974	0.852793	-5.76766
TROVE2	0.55946	22.9083	1.44564	0.153472	0.730878	-5.36688
LRRC47	0.558497	23.6171	0.957928	0.342209	0.890589	-5.8941
FURIN	0.558477	23.1028	0.938552	0.356564	0.893775	-5.45386
SH3GLB1	0.558028	24.4708	0.952362	0.345073	0.890589	-5.89073
VPS36	0.557942	22.0383	0.753091	0.460124	0.930403	-5.50097
PNKD	0.55657	24.6166	0.88191	0.3824	0.902687	-5.8532
ELMOD2	0.556376	22.7496	0.837788	0.411118	0.914366	-5.49358
SHOC2	0.555991	22.7659	0.923596	0.36665	0.897332	-5.35544
AR	0.555718	25.5393	0.705783	0.48526	0.930403	-5.81403
AP2A1	0.555672	25.6754	0.878274	0.38318	0.902687	-6.01868
IGHV3-21	0.555389	25.0435	0.268785	0.794811	0.978139	-5.06243
ALDH4A1	0.554483	24.5834	0.903949	0.369692	0.897452	-5.97117
SPECC1	0.553557	24.0201	0.957774	0.342078	0.890589	-5.92241
ALG10;ALG10B	0.551368	23.6937	1.06323	0.29642	0.873916	-5.44734
ACAD9	0.551086	23.4887	0.921052	0.362973	0.897163	-5.70339
C7orf25	0.550695	22.1267	0.579169	0.573096	0.951715	-5.2854
C14orf159	0.550074	22.3149	0.762224	0.456309	0.930403	-5.39021
PVRL1	0.548127	22.3845	1.52987	0.13649	0.703844	-4.90567
RAD23A	0.548068	23.3232	1.18493	0.24285	0.832707	-5.44757
ABCC1	0.547788	22.671	0.734258	0.469875	0.930403	-5.60882
EIF3C;EIF3CL	0.547441	23.7603	1.08318	0.282915	0.859756	-5.82086
ELANE	0.545335	24.1682	0.70806	0.484355	0.930403	-5.7617
TRIM40	0.544501	21.2547	0.496286	0.627337	0.955639	-5.38497
NDUFV1	0.54437	23.5615	0.84804	0.400616	0.91121	-5.90877
ANXA8L2;ANXA8	0.54437	22.7651	0.592926	0.562004	0.947557	-5.41235
DNAJC7	0.543969	23.3802	0.477414	0.642326	0.956368	-5.23644
RPS6KA1	0.542931	21.9245	0.656539	0.518573	0.939462	-5.47112
PBLD	0.542658	23.9206	0.334008	0.746853	0.968786	-5.0488
ZMPSTE24	0.542426	24.8429	0.857054	0.395496	0.91121	-5.92306
CEP131	0.54033	22.8088	0.33056	0.748457	0.968786	-5.08609
NDUFA11	0.540217	23.4366	1.04312	0.304022	0.878169	-5.55903
PUS7	0.539952	23.6634	0.911363	0.369344	0.897452	-5.60546
LRCH3	0.539932	22.4178	0.707979	0.488495	0.930403	-5.42608
ORMDL3	0.539729	23.3796	0.945636	0.353006	0.893775	-5.49748
SNX30	0.538764	22.2389	0.660939	0.516544	0.938031	-5.44748
CLCN3	0.537778	23.8258	0.912374	0.366423	0.897332	-5.82219
HIBADH	0.537546	23.0673	1.13453	0.26284	0.849755	-5.54789
BLOC1S1	0.536902	21.931	0.687289	0.501679	0.930826	-5.41096
SPN	0.536306	23.2809	1.12282	0.26759	0.853078	-5.60224
MPC1	0.535987	22.7253	0.942135	0.358527	0.894325	-5.29501
SLC44A1	0.535844	25.2735	1.10961	0.271012	0.853078	-5.85138
COL4A1	0.535075	21.3245	0.644785	0.528145	0.940709	-5.3464
RNF31	0.534105	25.1985	0.452577	0.654209	0.958488	-5.88246
TAB1	0.534014	22.8873	0.777051	0.442998	0.926222	-5.7316
TFCP2	0.533495	23.3128	0.612949	0.546459	0.944143	-5.49617
FXR1	0.533428	22.322	1.02435	0.314111	0.883742	-5.48216
FBXO7	0.533413	23.3016	0.549264	0.58859	0.954444	-5.58826
DNM2	0.532766	26.6164	1.10984	0.270806	0.853078	-5.86536
DCTN4	0.532658	24.4418	1.14406	0.257455	0.847728	-5.70632
TNS1	0.531758	23.2942	1.00079	0.321736	0.885242	-5.79385
VPS4A	0.531552	23.8111	1.21589	0.229405	0.817775	-5.59356
NCL	0.531499	23.4226	0.909249	0.373027	0.899382	-5.42419
SLC25A11	0.53068	24.9177	0.797806	0.428471	0.9188	-6.01319
DLAT	0.529845	23.9173	0.86698	0.391525	0.908501	-5.75683
RHOF	0.529778	24.2232	0.899488	0.372453	0.899382	-5.9188
STK38	0.529565	24.4166	0.850538	0.398402	0.91121	-6.02234
IRF3	0.529295	22.3931	0.697914	0.493639	0.930403	-5.50111
USP24	0.528765	23.7161	0.954368	0.344985	0.890589	-5.78325
AHCYL1	0.528229	23.3353	1.13321	0.26354	0.849755	-5.56126
FERMT2	0.52815	21.5334	0.330376	0.749495	0.968786	-5.04964
ATP6V1F	0.528004	22.5568	1.17271	0.25011	0.838839	-5.35083
MRPL4	0.527792	21.6132	0.344432	0.737583	0.96858	-5.10352
BAG5	0.526732	23.4046	0.641082	0.526486	0.939462	-5.78679
CCT6B	0.526535	25.2645	0.790038	0.438726	0.92212	-5.42722
DAK	0.525674	24.7682	1.27132	0.207644	0.782378	-5.69292
LAMB1	0.52555	23.8084	1.33398	0.186859	0.77327	-5.54277
HUWE1	0.523302	23.9669	0.989945	0.326377	0.885242	-5.87399
ENPP4	0.523255	23.6518	1.34458	0.184078	0.767527	-5.46985
TEX264	0.523105	23.9894	0.829743	0.411054	0.914366	-5.89056
UFM1	0.52288	24.8067	0.884739	0.381846	0.902687	-5.75579
UBAP1	0.522764	21.9163	0.392055	0.702438	0.964124	-5.10425
HGS	0.52087	24.1313	1.04645	0.299476	0.873916	-5.8486
VPS33B	0.520033	22.8663	0.975514	0.337345	0.887127	-5.52784
LMNB1	0.518899	22.2118	0.976376	0.335201	0.887127	-5.65873
TSPAN18	0.518813	21.8728	0.612813	0.547227	0.944143	-5.52482
S100A14	0.518641	23.2561	0.540997	0.595104	0.954527	-5.56478
CLTB	0.518306	26.7963	0.828879	0.409871	0.914366	-6.14583
RPL13	0.516152	22.2048	0.897667	0.377268	0.900582	-5.55676
GFPT1	0.513597	22.1862	0.721987	0.479525	0.930403	-5.45999
VTN	0.513128	30.2085	2.74606	0.00758796	0.167214	-2.93425
CDK5RAP3	0.511239	22.9611	0.874716	0.386937	0.90664	-5.77324
IGFALS	0.511152	25.7273	1.32228	0.190374	0.776536	-5.60721
SEC13	0.510373	24.0487	1.09682	0.277324	0.856137	-5.76045
PLA2G4A	0.509824	24.4674	0.938916	0.351871	0.893775	-5.90383
MRPL12	0.508587	23.5903	0.970663	0.338175	0.887307	-5.6393
COPS3	0.507418	24.4562	0.841251	0.403656	0.913305	-6.01604
HNRNPD	0.50734	22.9611	0.6795	0.505914	0.931783	-5.45562
FAM65C	0.507116	23.055	1.13354	0.262726	0.849755	-5.61814
SDR16C5	0.507041	21.7648	0.316495	0.759625	0.971023	-5.05274
CHMP2A	0.506357	23.3899	0.888177	0.378865	0.901845	-5.87705
NEK9	0.505389	24.0301	0.929809	0.356525	0.893775	-5.90906
PSMD6	0.503677	24.7455	1.10111	0.274726	0.854848	-5.85195
C9	0.502403	27.3242	1.85212	0.0680465	0.53548	-4.8251
CD38	0.50178	21.5838	0.721078	0.480071	0.930403	-5.46059
PDCD6IP	0.501318	27.3253	1.09007	0.27926	0.856692	-5.90081
FAM26E	0.500198	22.2408	0.710283	0.484956	0.930403	-5.58517
CES1	0.497659	23.6062	0.687814	0.499837	0.930826	-5.50754
FARSA	0.494695	22.7145	0.919244	0.364824	0.897332	-5.63364
GLS	0.494662	23.7541	0.77295	0.442916	0.926222	-6.03223
SUCLG1	0.493831	24.4614	1.02878	0.307775	0.881912	-5.84872
METTL7A	0.492657	24.7875	0.834907	0.40827	0.914366	-5.87286
ANO10	0.492485	23.3045	0.990847	0.32634	0.885242	-5.82577
FKBP8	0.490542	23.2743	1.02061	0.31507	0.883742	-5.52594
PLA2G12A	0.489889	22.4599	0.846569	0.405919	0.913305	-5.4914
HNRNPK.1	0.489849	21.6446	0.387725	0.707129	0.96551	-5.1649
TRIOBP	0.48961	21.6896	0.91245	0.368333	0.897452	-5.60898
TMEM11	0.489533	22.839	0.867262	0.392659	0.909342	-5.63675
CAMLG	0.488808	22.8579	0.602824	0.55557	0.946293	-5.40708
GIT1	0.488473	24.5669	0.875745	0.384543	0.902797	-6.02202
TUBAL3	0.487415	23.1311	0.441269	0.667487	0.958924	-5.25006
TACC3	0.48708	23.2865	0.81462	0.423607	0.916465	-5.53244
B2M	0.485854	30.5102	1.8525	0.0679912	0.53548	-4.82444
ITSN2	0.485807	21.9549	0.523613	0.605758	0.955639	-5.68062
UMPS	0.483953	23.1492	0.897998	0.374826	0.899382	-5.74108
DDX3X	0.483827	23.9936	0.923172	0.360017	0.894627	-5.90827
PDZK1IP1	0.483051	22.6707	0.294142	0.776043	0.974907	-5.05747
CSE1L	0.482805	25.9993	1.04231	0.300751	0.876101	-5.94282
CTDSP1	0.482367	22.4517	0.776198	0.448882	0.930403	-5.35284
FAM49A	0.482166	24.7255	1.10223	0.276477	0.856127	-5.60976
SIDT1	0.481582	21.9772	0.440634	0.66666	0.958924	-5.40746
CD82	0.478505	23.2346	0.88777	0.380883	0.902687	-5.68907
PPAT	0.478313	22.7893	0.983354	0.331479	0.885242	-5.67554
SPCS1	0.477765	24.3212	0.718313	0.478945	0.930403	-5.66667
FNBP1L	0.475574	22.6138	0.632398	0.532239	0.942007	-5.7505
SVIL	0.475466	23.2246	0.852121	0.398751	0.91121	-5.85883
HADHB	0.475246	25.9725	0.750586	0.455565	0.930403	-6.15116
SLC35D3	0.472158	22.6395	0.531832	0.603742	0.955349	-5.34308
ETHE1	0.471669	24.6061	0.987284	0.327528	0.885242	-5.89257
HMOX1	0.471333	21.7534	0.383539	0.709267	0.96551	-5.23069
ACAD8	0.471224	22.2117	0.569814	0.576213	0.951756	-5.50614
AP1S1	0.470393	23.2717	0.930362	0.358041	0.894274	-5.71277
SFXN1	0.468004	25.4857	0.992729	0.325344	0.885242	-5.83412
AKT2	0.467686	23.3579	0.793578	0.43223	0.920302	-5.84204
SET;SETSIP	0.467067	22.5027	0.547858	0.592355	0.954444	-5.36145
COA3	0.466911	22.1382	0.717008	0.48026	0.930403	-5.60009
PSMC4	0.466469	24.569	1.00639	0.317792	0.884865	-5.94911
GIGYF2	0.466072	23.5323	0.902523	0.376965	0.900582	-5.35434
PDCD5	0.46604	23.0525	1.0824	0.285877	0.862784	-5.5671
FAHD1	0.465884	26.4063	0.299723	0.766675	0.972943	-5.90061
AGTRAP	0.46503	22.792	0.45446	0.656414	0.958488	-5.44518
COPG1	0.464758	26.3356	0.944313	0.348208	0.891912	-6.03117
PSMD7	0.464645	24.7596	0.891657	0.375811	0.900207	-6.03466
TBC1D9B	0.463837	23.0515	0.91036	0.367815	0.897452	-5.74477
PDCD10	0.462452	26.6748	1.11027	0.270675	0.853078	-5.85794
BAX	0.46239	23.9447	0.870987	0.387915	0.907156	-5.91138
HNRNPA3	0.461817	23.4004	0.767676	0.450135	0.930403	-5.59521
ATP5EP2;ATP5E	0.459253	24.4781	0.739086	0.463684	0.930403	-5.95948
GNA14	0.457075	24.7584	0.329918	0.745249	0.968786	-5.58298
EHBP1	0.456674	23.3634	0.232916	0.822395	0.978313	-4.98536
DIAPH1	0.456671	28.1812	0.982608	0.329041	0.885242	-6.00949
NDUFS7	0.456127	23.2886	0.54925	0.592071	0.954444	-5.36023
GAMT	0.455712	22.9291	0.841604	0.40555	0.913305	-5.7624
C17orf59	0.45569	25.812	0.500554	0.620583	0.955639	-5.83607
TNPO3	0.45502	23.1655	0.865068	0.39148	0.908501	-5.87414
AGPS	0.45404	24.0705	0.739068	0.462947	0.930403	-6.07642
RAB11FIP3	0.453678	23.6922	0.781929	0.438254	0.92212	-5.94047
SYMPK	0.452856	22.3464	0.717317	0.477925	0.930403	-5.83855
PPP2R5E	0.450604	21.7963	0.947592	0.35171	0.893775	-5.51731
PPP1R12C	0.449667	23.3011	0.70291	0.48734	0.930403	-5.78128
UBAP2L	0.449587	22.6703	0.876074	0.390853	0.908501	-5.41158
VKORC1L1	0.449148	23.4179	0.81223	0.421455	0.914717	-5.83938
PLIN2	0.448972	20.7857	0.634247	0.534312	0.942007	-5.43371
SELT	0.44849	23.4408	0.801573	0.42835	0.9188	-5.76292
TRIM21	0.447778	22.5693	0.898613	0.374503	0.899382	-5.74394
FHIT	0.447311	21.1816	0.364679	0.722868	0.96551	-5.23641
LYPLA2	0.447128	23.9195	0.977498	0.331997	0.885242	-5.9466
CBFB	0.446414	22.2392	0.431937	0.672809	0.959165	-5.29823
NFS1	0.446399	22.1386	0.348935	0.735073	0.96858	-5.17603
LRRC8D	0.444819	24.1353	0.531923	0.597643	0.954527	-6.03719
SPTLC1	0.443786	23.3296	0.696003	0.492578	0.930403	-5.68157
BLVRB	0.443781	27.8753	1.28038	0.204458	0.782378	-5.68172
UBE2G1	0.443584	23.7674	0.748834	0.459769	0.930403	-5.72753
PSMC3	0.443315	24.9411	0.979594	0.330913	0.885242	-5.95066
GOLPH3L	0.44264	22.2782	0.353708	0.730827	0.967255	-5.23962
SLC25A1	0.442205	24.0703	0.72605	0.471326	0.930403	-6.00202
FES	0.44141	23.0171	0.600649	0.554471	0.946293	-5.59869
STAT5B	0.441153	25.5604	0.79472	0.429578	0.918957	-6.12881
EIF3D	0.440365	23.593	0.904727	0.370758	0.898019	-5.78382
PTPN1	0.440155	25.7737	0.884042	0.380196	0.902687	-5.99399
CD58	0.438995	23.1324	0.546827	0.589741	0.954444	-5.70317
PSMF1	0.438528	24.3692	1.11907	0.268146	0.853078	-5.70536
ATP1A1	0.438285	24.88	0.837518	0.405365	0.913305	-6.07828
HM13	0.437526	23.2719	0.596223	0.555207	0.946293	-5.86226
C2CD2L	0.437239	22.5706	1.19583	0.238151	0.828898	-5.51682
C3orf58	0.436634	24.7043	0.967363	0.337239	0.887127	-5.91511
SEPP1	0.436005	25.0547	1.28839	0.202314	0.781983	-5.59701
UBE4A	0.43568	23.077	0.60615	0.553417	0.946155	-5.42189
PARD3	0.434127	23.3743	0.850831	0.398683	0.91121	-5.95356
NUBP2	0.433133	22.6666	0.626713	0.538265	0.943379	-5.51693
MTX2	0.432928	22.2846	0.695708	0.49276	0.930403	-5.68177
CLEC1B	0.432802	26.4069	0.963604	0.338465	0.88742	-6.01989
MYO18A	0.432375	25.5157	0.779119	0.43869	0.92212	-6.13184
IGHV1-24	0.430114	23.1621	0.57771	0.57145	0.951118	-5.44486
NCKIPSD	0.429621	24.0382	0.7394	0.462641	0.930403	-6.0933
CASP14	0.429201	23.7351	0.642384	0.524919	0.939462	-5.87328
TMEM14C	0.429071	23.6622	0.682564	0.50028	0.930826	-5.76058
TPM3.3	0.428676	23.6348	0.778985	0.443569	0.926877	-5.55688
RPN2	0.428373	27.007	0.683877	0.496681	0.930826	-6.14992
C10orf54	0.42783	24.7276	0.820395	0.414939	0.914717	-6.10053
ACP2	0.427462	24.1769	1.03828	0.30292	0.878169	-5.89981
FADD	0.427442	22.909	0.881951	0.382932	0.902687	-5.79768
HERC4	0.427263	23.0057	0.735217	0.467897	0.930403	-5.74301
PLP2	0.426895	24.3973	0.857377	0.39495	0.91121	-5.97502
SAMD9	0.426873	21.2344	0.217716	0.833772	0.978313	-4.98752
ARFGAP2	0.426347	22.7106	0.660269	0.513942	0.936767	-5.8091
HLA-E	0.426292	24.5291	0.537383	0.593644	0.954527	-6.08483
GNB4	0.425935	24.7134	0.815631	0.417986	0.914717	-6.04588
AIF1	0.425549	22.8086	0.48975	0.630533	0.955639	-5.43646
SNX9	0.424053	23.1779	0.752578	0.455702	0.930403	-5.93859
NDUFA6	0.423675	23.5953	0.822208	0.415191	0.914717	-5.90915
SUGT1	0.423332	23.672	0.829781	0.410118	0.914366	-6.01007
TTC38	0.423307	22.9805	0.965445	0.339151	0.88857	-5.80784
GLRX	0.42229	23.2796	1.06453	0.292515	0.871062	-5.69077
PRKAR1B	0.421424	22.2905	0.730973	0.473666	0.930403	-5.4882
NDUFV2	0.421179	23.145	0.789897	0.435766	0.920359	-5.70332
NDUFA2	0.421059	23.3244	0.778884	0.444307	0.926884	-5.53766
ATP6V0A2	0.420664	22.9343	1.02345	0.313095	0.883742	-5.58629
CCDC6	0.42035	23.2756	0.878153	0.384053	0.902687	-5.90717
TM9SF4	0.42025	22.9943	0.982074	0.331951	0.885242	-5.69613
AGK	0.420071	23.8321	0.872417	0.389459	0.908501	-5.64274
DNAJA1	0.419996	24.0989	0.733341	0.467063	0.930403	-5.97396
TIMM50	0.419576	23.4016	0.245583	0.81211	0.978313	-5.06658
CARS	0.418347	24.2246	1.02412	0.309511	0.881912	-5.91607
PIK3R1	0.418028	23.6272	0.75681	0.452639	0.930403	-6.01427
TAPBP	0.418019	24.6094	0.815239	0.418323	0.914717	-6.02528
SERPINB13	0.416985	22.1691	0.455613	0.655604	0.958488	-5.40194
NDUFA13	0.416983	23.7337	0.855436	0.396382	0.91121	-5.92627
OSBPL8	0.416077	23.1446	0.830842	0.412604	0.914717	-5.67182
HNRNPDL	0.415767	23.3924	0.275683	0.787442	0.976394	-5.32568
TMEM9	0.414765	22.6667	0.710666	0.483147	0.930403	-5.72158
SYPL1	0.414744	23.7044	1.02371	0.310891	0.881912	-5.76216
ACSL1	0.414229	22.7932	0.724321	0.474461	0.930403	-5.74473
GBP2;GBP1	0.414172	21.2096	0.368797	0.719889	0.96551	-5.23519
LAMTOR3	0.412392	24.7413	0.932831	0.355294	0.893775	-5.86627
DOCK5	0.411779	23.6017	0.754524	0.454456	0.930403	-5.94829
PLEKHO1	0.411673	22.9048	0.509118	0.614946	0.955639	-5.79684
MTM1	0.411211	23.643	0.811685	0.420285	0.914717	-6.0358
CARHSP1	0.411029	23.492	1.09346	0.279319	0.856692	-5.7092
STK10	0.41057	23.2598	0.728238	0.469792	0.930403	-6.03405
EIF5B	0.410226	22.9224	1.01856	0.313969	0.883742	-5.6866
CAPN2	0.40728	23.5271	0.805034	0.425432	0.918361	-5.86019
PSMD2	0.407184	25.5148	0.955411	0.342519	0.890589	-6.03525
CYTH2	0.407164	23.7043	0.676959	0.502049	0.930826	-5.97775
DAGLB	0.407013	22.7701	0.625039	0.537818	0.943379	-5.65789
SLC9A9	0.406324	25.5806	0.669409	0.506082	0.931783	-6.10037
RCHY1	0.405608	22.0151	0.719933	0.476202	0.930403	-5.84976
PDHA1	0.405538	24.8911	0.697122	0.488	0.930403	-6.23053
F12	0.404823	25.7421	1.29968	0.197849	0.781274	-5.65011
COPS8	0.404796	23.7734	0.901433	0.372255	0.899382	-5.81711
TRAPPC13	0.404408	21.4106	0.530456	0.603508	0.955349	-5.44369
UBQLN1	0.403462	23.7183	0.912372	0.365343	0.897332	-5.95393
UQCRH	0.403392	24.5438	0.722951	0.473707	0.930403	-5.93485
SAMD14	0.402663	22.6682	0.428775	0.671744	0.959165	-5.79286
MICU1	0.402049	22.4729	0.757415	0.454501	0.930403	-5.73508
WAS	0.401695	25.8606	0.980258	0.330283	0.885242	-5.99781
SLC9A1	0.400786	24.0198	0.731211	0.468272	0.930403	-5.98839
SPHK1	0.400427	21.9464	0.559167	0.582544	0.954162	-5.55369
HDGF	0.400223	24.151	0.996605	0.323842	0.885242	-5.78067
MOB2	0.399903	22.3319	0.697243	0.48931	0.930403	-5.97504
MT-CO3	0.399312	22.0433	0.413539	0.68435	0.961945	-5.57658
MGMT	0.399289	22.8599	0.820844	0.419462	0.914717	-5.53855
PSMC5	0.398916	25.0811	0.909514	0.366486	0.897332	-6.00805
AP2M1	0.398671	24.1137	0.703354	0.484422	0.930403	-6.16372
GUCY1B3	0.398123	25.0443	0.819399	0.415643	0.914717	-6.07491
PTPRB	0.397674	24.6988	0.792253	0.433249	0.920302	-5.80906
SIGLEC16	0.397453	30.8695	0.478713	0.633723	0.955639	-6.31754
TMEM256	0.396622	24.3389	0.646798	0.524423	0.939462	-5.62542
TWF1	0.396504	22.6531	0.586856	0.562157	0.947557	-5.77857
PRNP	0.396501	24.7984	1.19217	0.237216	0.828898	-5.76369
NDUFA4	0.396207	25.0631	0.719266	0.474632	0.930403	-6.15034
STON2	0.39583	24.1605	0.734049	0.465726	0.930403	-6.12273
GLTP	0.395001	23.0803	0.728622	0.470467	0.930403	-5.90155
AP2A2	0.394473	21.8036	0.414477	0.685776	0.961945	-5.35557
TBC1D13	0.394223	24.0382	0.810499	0.420851	0.914717	-6.0548
EIF3F	0.393931	23.5002	0.576491	0.567214	0.949957	-6.04987
VAMP5	0.393756	23.3387	0.688179	0.49741	0.930826	-5.68669
PTGES2	0.393699	23.3333	0.707796	0.485592	0.930403	-5.61914
PRKAA1	0.393349	24.2008	0.742876	0.460451	0.930403	-6.1087
H2AFV;H2AFZ	0.393152	24.4258	0.173114	0.866807	0.984209	-5.07718
PRKCD	0.393031	26.2623	0.814542	0.418017	0.914717	-6.15053
MAGED2	0.392747	23.6186	0.729076	0.469099	0.930403	-6.06439
CLASP1	0.389735	23.3732	0.303725	0.764178	0.971527	-5.77931
STXBP1	0.388098	22.925	0.665875	0.51092	0.93509	-5.72985
AP3D1	0.388021	23.8476	0.781167	0.43777	0.92173	-6.08142
TAX1BP3	0.387898	22.891	0.814513	0.421352	0.914717	-5.70471
HBG2	0.387373	24.3666	0.475387	0.639635	0.956368	-5.64336
AP1G1	0.386912	24.9365	0.609579	0.54433	0.943645	-6.22359
UGGT1	0.386014	27.0003	0.701677	0.485139	0.930403	-6.23458
HIST1H2BL;HIST1H2BM;HIST1H2BN;HIST1H2BH;HIST2H2BF;HIST1H2BC;HIST1H2BD;H2BFS;HIST1H2BK;HIST1H2BA	0.384941	23.1339	0.750331	0.456247	0.930403	-6.0395
SLC3A2	0.384845	23.21	0.617239	0.543113	0.943527	-5.66454
EIF3K	0.384708	23.9952	0.951858	0.344981	0.890589	-5.93589
LAMTOR4	0.384404	22.7827	0.678856	0.503204	0.930826	-5.69272
PSMD13	0.384243	25.2525	0.988656	0.326138	0.885242	-5.996
COX7A2	0.383624	25.6932	0.765795	0.446846	0.929937	-6.08176
ACSS1	0.383597	24.5254	0.794293	0.430313	0.918957	-6.03818
ACSL4	0.383103	23.5923	0.689005	0.494888	0.930826	-5.91688
COPS4	0.382242	25.3373	0.928039	0.356484	0.893775	-6.05364
COPS7B	0.380814	22.9499	0.65233	0.519138	0.939462	-5.79793
MFN2	0.380446	23.3221	0.511078	0.612793	0.955639	-5.90768
RFTN1	0.379927	23.0665	0.435711	0.668496	0.958924	-5.56791
HDHD2	0.379555	25.4981	0.788914	0.432861	0.920302	-6.14865
GP6	0.379463	28.5133	1.46815	0.146353	0.71719	-5.43274
GLB1	0.379184	26.2952	1.22274	0.22541	0.810106	-5.7441
PRPSAP2	0.378902	24.2315	0.825099	0.412474	0.914717	-6.0641
ASAP1	0.378795	25.226	0.786434	0.434382	0.920359	-6.13323
ANXA3	0.378632	28.328	1.16816	0.246538	0.832707	-5.81501
AUP1	0.377893	21.7472	0.514285	0.611937	0.955639	-5.71949
SH3GL1	0.377832	24.4793	0.72688	0.470218	0.930403	-6.10228
ARMC8	0.377606	22.1287	0.579936	0.568735	0.949957	-5.57055
SCYL2	0.377546	23.939	0.611999	0.543681	0.943527	-6.02428
TRAPPC1	0.37629	22.3405	0.768366	0.447717	0.930403	-5.77218
COG1	0.37589	23.0167	0.191713	0.853331	0.982528	-4.99087
LOH12CR1	0.375564	21.4653	0.224292	0.828082	0.978313	-5.07007
PDE3A	0.375526	24.8727	0.72638	0.470335	0.930403	-6.13905
CPT2	0.375093	23.5913	0.672746	0.503822	0.93092	-6.12889
PGAM5	0.374941	23.9141	0.751345	0.456106	0.930403	-5.98384
VCAM1	0.374405	22.0437	0.441681	0.664594	0.958723	-5.44341
TAS1R3	0.372995	22.2072	0.536902	0.597534	0.954527	-5.60177
INPPL1	0.372432	21.9865	0.644225	0.524653	0.939462	-5.76443
GGA3	0.371739	21.2881	0.515173	0.612342	0.955639	-5.57546
CD109	0.370789	25.2284	0.936975	0.351899	0.893775	-6.04464
NCSTN	0.370672	22.6932	0.847187	0.400841	0.91121	-5.94018
ABHD16A	0.370523	26.5181	0.531006	0.597372	0.954527	-6.23852
LAMP1	0.370286	26.9189	1.1712	0.245323	0.832707	-5.81156
SEC24A	0.370077	22.8362	0.646884	0.523355	0.939462	-5.72104
CYC1	0.369868	25.1701	0.607632	0.546071	0.944143	-6.122
CLTCL1	0.369603	23.4858	0.91749	0.363661	0.897163	-5.8223
PEF1	0.368852	21.9861	0.943888	0.350043	0.893775	-5.81265
DGKA	0.368132	23.7664	0.912671	0.365967	0.897332	-5.85369
SGTA	0.367923	23.6567	0.677266	0.501123	0.930826	-6.09519
CPT1A	0.367487	25.2721	0.596746	0.552746	0.945888	-6.24766
LRRC7	0.367346	23.5503	0.814537	0.420148	0.914717	-5.82207
INPP5A	0.36643	24.0412	0.775846	0.440607	0.923694	-6.13226
CYBRD1	0.365496	24.024	0.71409	0.481277	0.930403	-5.69613
F2	0.364645	29.7341	1.63084	0.107226	0.635342	-5.19119
PAWR	0.363261	22.4629	0.620829	0.538612	0.943379	-5.90594
CCDC132	0.362979	21.3157	0.216979	0.833588	0.978313	-5.0712
RAB31	0.362851	23.9088	0.729653	0.470064	0.930403	-5.87618
TBC1D15	0.361594	23.9662	0.705541	0.483616	0.930403	-6.06089
SEPSECS	0.361552	26.2937	0.468097	0.646867	0.957297	-5.43956
BAIAP2	0.361279	21.9878	0.464033	0.648155	0.957297	-5.57945
NDUFS3	0.361208	24.7513	0.667885	0.508837	0.933951	-5.83902
OXR1	0.360073	24.0482	0.633693	0.529107	0.940709	-6.09781
TRIO	0.359554	22.8884	0.616328	0.54125	0.943379	-5.96445
MPP1	0.359543	26.3342	0.587561	0.558637	0.946293	-6.3139
IDE	0.359409	25.116	0.627478	0.532508	0.942007	-6.23653
DYRK1A;DYRK1B	0.357599	21.4687	0.434039	0.670019	0.958924	-5.51042
EIF4G1	0.357416	26.547	0.81763	0.416225	0.914717	-6.15491
HSD17B10	0.357003	25.0091	0.586039	0.559787	0.946293	-6.27797
APOB	0.356546	31.7555	1.51851	0.133198	0.694839	-5.3605
TUBG1;TUBG2	0.35568	23.7334	0.546225	0.587728	0.954444	-6.05159
NAA15	0.355203	22.7832	0.793753	0.431589	0.920302	-5.90528
CYP20A1	0.354421	22.9321	0.642878	0.524481	0.939462	-5.88938
ALOXE3	0.354047	25.3067	0.335462	0.74044	0.968786	-5.75693
EIF2B5	0.353008	21.4307	0.218245	0.832634	0.978313	-5.07101
EIF4B	0.352574	23.8967	0.797418	0.428246	0.9188	-6.08251
GDPD3	0.351557	22.9183	0.541918	0.59285	0.954444	-5.72439
OPA1	0.35149	24.9451	0.541486	0.590526	0.954444	-6.14992
ARL1	0.351072	23.0261	0.700021	0.488401	0.930403	-5.85552
MYCT1	0.350771	24.7513	0.815683	0.418013	0.914717	-6.0285
DENND2C	0.349547	22.2906	0.696006	0.490762	0.930403	-5.87799
NHLRC2	0.3494	26.7704	0.926933	0.357054	0.894119	-6.05465
IGBP1	0.348514	22.4953	0.698159	0.491251	0.930403	-5.68837
SBDS	0.348428	24.1702	0.746046	0.458454	0.930403	-6.12368
PACS1	0.348198	23.9758	0.610705	0.543736	0.943527	-6.18631
C16orf13	0.347962	22.4703	0.564116	0.577681	0.951756	-5.74743
BSG	0.347028	25.9543	0.635739	0.527282	0.940366	-6.19245
SERPINF1	0.346903	28.095	1.44711	0.152142	0.727118	-5.46225
HABP2	0.346757	25.5853	0.947004	0.34689	0.890589	-6.01895
VPS37B	0.346316	23.4578	0.486269	0.631787	0.955639	-5.67826
BLOC1S2	0.346094	22.9587	0.332153	0.745959	0.968786	-5.28491
AP3M1	0.345824	23.5526	0.600792	0.550858	0.944992	-6.07302
HTT	0.344429	23.7855	0.653636	0.515684	0.936943	-6.20385
ABRACL	0.344345	27.7977	0.522782	0.602901	0.955349	-6.28895
PSMD4	0.343073	24.7242	0.678891	0.499902	0.930826	-6.1353
NDUFAB1	0.342421	24.6456	0.680761	0.499096	0.930826	-6.05299
CALCOCO1	0.342104	24.4871	0.625472	0.534391	0.942007	-6.10248
TMED7	0.342064	25.619	0.645323	0.521057	0.939462	-6.20213
EIF3B	0.342022	24.2996	0.70627	0.482749	0.930403	-6.13594
RABGGTB	0.342012	22.6522	0.754515	0.455302	0.930403	-5.797
HLA-H	0.341901	24.2768	0.532367	0.596974	0.954527	-6.1109
DYNC1H1	0.341725	24.7813	0.619495	0.537688	0.943379	-6.25048
RAB22A	0.340938	22.3522	0.724649	0.473916	0.930403	-5.78596
PCYOX1L	0.340721	25.3434	0.567315	0.572685	0.951715	-6.20348
ELAVL1	0.340647	22.4677	0.442298	0.662995	0.958488	-5.67363
PCBP2.1	0.340066	25.134	0.628741	0.531825	0.942007	-6.20038
ISG15	0.33995	22.0576	0.448185	0.658812	0.958488	-5.67117
LDHA	0.33985	31.9805	1.35817	0.178586	0.761852	-5.58249
COX5A	0.339551	26.5329	0.648463	0.518966	0.939462	-6.21439
PNPO	0.339363	23.0209	0.556646	0.582901	0.954162	-5.72683
ARHGAP18	0.337231	27.1314	0.752319	0.454275	0.930403	-6.20526
NLRX1	0.336662	24.8123	0.657395	0.513714	0.936767	-6.11296
NUBP1	0.336636	23.0323	0.52675	0.603181	0.955349	-5.74219
LRRC59	0.336545	26.4923	0.632198	0.529506	0.940709	-6.21517
AP1S2	0.335862	23.8338	0.607461	0.547245	0.944143	-5.93927
KATNAL1	0.335858	22.6838	0.257941	0.802188	0.978139	-5.19768
CKAP5	0.335788	26.5258	0.64281	0.522474	0.939462	-6.25092
SQRDL	0.335654	25.243	0.589657	0.557668	0.946293	-6.20136
VPS25	0.335063	22.8736	0.662541	0.510996	0.93509	-6.00806
CAND1	0.332258	27.3272	0.815947	0.417181	0.914717	-6.15626
AIDA	0.331513	21.6621	0.625487	0.538057	0.943379	-5.63812
TIMM9	0.329249	23.6261	0.544838	0.591858	0.954444	-5.61034
EFHD2	0.329185	22.6501	0.914235	0.365153	0.897332	-5.85433
VAV1	0.327703	24.1146	0.681554	0.498055	0.930826	-6.16881
CUTA	0.327223	24.5302	0.826849	0.411297	0.914366	-6.09533
RCN2	0.327166	23.5135	0.37991	0.709301	0.96551	-5.44998
PAIP1	0.326924	23.4492	0.66622	0.508821	0.933951	-5.95231
MAP4K2	0.3235	22.9358	0.618475	0.540145	0.943379	-5.91915
UBR4	0.323243	24.2333	0.632007	0.529468	0.940709	-6.2577
LZIC	0.323116	24.7559	0.866583	0.389086	0.908501	-6.10049
HDAC6	0.322067	23.8863	0.539348	0.592629	0.954444	-6.02101
TUBB6	0.321102	24.7017	0.565899	0.573892	0.951715	-6.14248
2015-09-01	0.320199	22.6	0.751678	0.455563	0.930403	-6.03838
CCDC185	0.319305	26.3179	0.687692	0.494882	0.930826	-6.04072
FDXR	0.317736	21.513	0.399678	0.694989	0.962957	-5.49842
UFC1	0.315119	25.0077	0.828489	0.410246	0.914366	-6.11728
CHID1	0.314234	23.3598	0.684576	0.496704	0.930826	-6.06414
VMA21	0.314119	24.1732	0.659681	0.513426	0.936767	-5.92314
GOLPH3	0.313941	23.0043	0.293567	0.774503	0.974907	-5.33997
MAP2K3	0.313846	23.4622	0.594956	0.554782	0.946293	-6.06571
PTPRC	0.313528	23.8001	0.544359	0.588658	0.954444	-6.12796
DNAJA2	0.313526	24.6545	0.544888	0.587916	0.954444	-6.2171
BNIP1	0.313413	23.9407	0.526755	0.601586	0.955349	-5.97
SEC16A	0.311858	25.0429	0.588273	0.55982	0.946293	-5.96284
PITPNA	0.311714	23.2132	0.801447	0.427373	0.918581	-5.87696
MYL4	0.311685	22.2014	0.424871	0.676227	0.960462	-5.53392
PRAP1	0.310718	21.5294	0.497285	0.623316	0.955639	-5.78119
USP4	0.31022	21.8836	0.560737	0.579759	0.95265	-5.7451
L3HYPDH	0.309411	23.9042	1.02369	0.310535	0.881912	-5.81345
AKT1	0.308569	21.8288	0.44192	0.662187	0.958488	-5.82739
MAVS	0.308482	24.6384	0.565672	0.573873	0.951715	-6.18274
ATP5O	0.307823	26.2624	0.507781	0.613248	0.955639	-6.32013
CFHR4	0.30781	21.9971	0.40856	0.687406	0.961945	-5.48854
MINOS1	0.30722	22.9954	0.299935	0.768602	0.97351	-5.4975
UFL1	0.306803	24.4154	0.618109	0.539145	0.943379	-6.12694
HLA-F	0.306759	25.6913	0.235894	0.816906	0.978313	-5.36768
ATP5D	0.305442	25.0739	0.596418	0.552997	0.945888	-6.23677
LRCH4	0.304919	22.7327	0.422318	0.675794	0.960462	-5.85326
FKBP15	0.304601	23.707	0.557745	0.579362	0.95265	-6.1592
SERPIND1	0.304221	26.5724	1.16156	0.249191	0.838839	-5.82248
LMAN1	0.303849	25.9456	0.499418	0.619371	0.955639	-6.24044
MP68	0.302444	23.9294	0.459583	0.648298	0.957297	-6.05671
PFKP	0.302129	28.2199	0.715822	0.476382	0.930403	-6.2316
STX4	0.302122	24.8959	0.594781	0.554116	0.946293	-6.23293
GRPEL1	0.301314	22.0273	0.499478	0.62261	0.955639	-5.67214
SCFD1	0.300867	24.4728	0.63098	0.530528	0.94158	-6.16605
CCBL2	0.300013	22.9226	0.651189	0.519707	0.939462	-5.80654
CYB5R1	0.299657	25.379	0.463381	0.644852	0.956757	-6.24774
TUFM	0.299614	26.2895	0.484099	0.629892	0.955639	-6.32406
MGST1	0.299494	23.1628	0.504196	0.618898	0.955639	-5.70723
UBE2H	0.297376	23.4492	0.626056	0.534237	0.942007	-6.04895
WDR11	0.296791	22.3583	0.44757	0.658632	0.958488	-5.73268
GNG10	0.296119	23.2571	0.432486	0.669233	0.958924	-5.78519
INPP5K	0.295926	23.0161	0.562576	0.57789	0.951756	-5.84427
RPS11	0.295692	21.7541	0.218008	0.831763	0.978313	-5.27131
ATG9A	0.295654	22.191	0.506447	0.616358	0.955639	-5.86083
HLA-A	0.294499	29.6839	0.714277	0.477331	0.930403	-6.23269
MCU	0.294264	25.9761	0.554767	0.581015	0.953629	-6.25497
MOB4	0.293613	24.6091	0.589434	0.557743	0.946293	-6.2166
EHD4	0.292301	24.3713	0.508833	0.613296	0.955639	-6.11214
COX6C	0.29138	25.62	0.532354	0.596701	0.954527	-6.17611
PPME1	0.291229	22.9218	0.728184	0.469641	0.930403	-6.06502
RTN2	0.290601	25.0831	0.545992	0.587059	0.954444	-6.24269
HEATR5A	0.29009	22.21	0.44302	0.662481	0.958488	-5.62346
NNT	0.28897	26.6053	0.47069	0.639324	0.956368	-6.35324
SLK	0.288408	24.0177	0.514303	0.608991	0.955639	-6.23164
PSMC6	0.288281	24.8735	0.542185	0.589487	0.954444	-6.29418
TSPAN9	0.287824	25.9183	0.722165	0.472561	0.930403	-6.21262
NDUFB7	0.287767	23.2267	0.475935	0.636581	0.956368	-6.07886
CISD2	0.287045	24.9494	0.504287	0.616227	0.955639	-6.16899
PGLYRP2	0.286016	25.6693	0.882159	0.380749	0.902687	-6.07232
PLCB2	0.285995	23.9867	0.496388	0.622032	0.955639	-6.10672
CHMP6	0.285327	23.9681	0.49293	0.624215	0.955639	-6.16464
CTDSPL	0.285133	23.5074	0.589476	0.559114	0.946293	-5.94969
RAP2C	0.284948	22.7707	0.253915	0.804202	0.978139	-5.30398
NDUFC2	0.28411	23.8662	0.639459	0.525689	0.939462	-6.03211
DLGAP4	0.28323	23.5017	0.725975	0.470819	0.930403	-6.09247
ADCY6	0.282901	23.9163	0.596881	0.552829	0.945888	-6.20458
ACSS2	0.282854	23.1699	0.507512	0.614799	0.955639	-5.98774
TMED10	0.282263	26.567	0.48677	0.627961	0.955639	-6.33774
RPL12	0.282251	22.3686	0.445393	0.661316	0.958488	-5.60843
EHBP1L1	0.282192	22.3737	0.600539	0.551444	0.944994	-5.99938
PHKB	0.281231	22.0154	0.339758	0.736981	0.96858	-5.8091
COX5B	0.281009	25.3323	0.510281	0.611529	0.955639	-6.30921
RMDN3	0.280213	22.5449	0.427293	0.672422	0.959165	-5.87573
DCTN6	0.278011	22.9869	0.679757	0.500211	0.930826	-5.98674
CD40	0.277854	24.3293	0.517791	0.607252	0.955639	-6.07031
CHI3L2	0.277689	22.9261	0.440364	0.663766	0.958723	-5.75853
FERMT3	0.277052	33.3485	0.785944	0.43444	0.920359	-6.17985
CCT3	0.276925	28.8095	0.967356	0.336556	0.887127	-6.02402
TMEM165	0.276597	23.5514	0.53522	0.596564	0.954527	-5.84643
ARHGAP4	0.276276	23.6764	0.465778	0.643316	0.956368	-6.19661
PIK3CB	0.276177	23.2253	0.408255	0.685638	0.961945	-5.98773
ARHGAP1	0.276144	28.3233	0.636774	0.526261	0.939462	-6.28421
ESYT1	0.276103	27.14	0.450846	0.653512	0.958488	-6.35436
SNX5	0.275287	23.1276	0.511493	0.612209	0.955639	-5.96271
VTA1	0.275117	24.9412	0.56881	0.571677	0.951118	-6.20402
AIMP2	0.274993	23.0122	0.542832	0.591682	0.954444	-5.79853
PDLIM5	0.274981	28.2831	0.782706	0.436328	0.920359	-6.18235
HGFAC	0.274621	22.5011	0.617394	0.540746	0.943379	-5.9051
USP5	0.274479	25.909	0.668546	0.506012	0.931783	-6.2348
IGLV1-36	0.274342	26.553	0.236728	0.817178	0.978313	-5.3075
SERPINE2	0.274328	22.2192	0.197074	0.84704	0.981943	-5.15572
SNCA	0.272995	28.3613	0.628416	0.53169	0.942007	-6.28942
GTPBP2	0.272497	24.7267	0.389976	0.698005	0.962957	-6.27641
RP2	0.271046	24.3179	0.503274	0.616611	0.955639	-6.24875
SRI	0.269559	26.0735	0.672908	0.503127	0.930826	-6.26092
MYCBP	0.269326	23.9182	0.47968	0.633425	0.955639	-6.20226
IGHV2-26	0.268703	22.348	0.517164	0.609958	0.955639	-5.71809
GNAS	0.268614	23.7974	0.491183	0.626354	0.955639	-5.9705
VAT1	0.268535	23.0785	0.548442	0.586764	0.954444	-5.95478
UBA7	0.267968	27.8445	0.749354	0.456049	0.930403	-6.20745
TMEM40.1	0.267832	24.6944	0.136601	0.895137	0.985995	-4.99659
ANP32A	0.267604	22.4211	0.554212	0.584338	0.954162	-5.7527
RAB12	0.267451	21.8605	0.337372	0.74118	0.968786	-5.41683
DDAH2	0.267313	24.4738	0.73389	0.465499	0.930403	-6.1893
RAB39A	0.266627	24.6705	0.625274	0.534809	0.942145	-6.05837
PDHB	0.26621	25.1344	0.576608	0.566051	0.949948	-6.29855
EIF3M	0.265797	23.0031	0.552707	0.583387	0.954162	-6.04035
EDC4	0.265697	23.6623	0.648121	0.519926	0.939462	-6.06651
RALA	0.265134	24.0509	0.642119	0.523723	0.939462	-6.0799
IGHV3-64	0.264207	22.7591	0.807079	0.42463	0.917733	-5.81545
C9orf89	0.263732	22.8376	0.373487	0.711589	0.96551	-5.89647
VPS18	0.263611	22.0437	0.466249	0.644631	0.956757	-5.83761
TMEM123	0.263454	24.3089	0.520278	0.606805	0.955639	-5.85401
UBXN4	0.263375	23.0608	0.260445	0.798037	0.978139	-5.5401
TMEM63A	0.263294	24.9475	0.442161	0.659838	0.958488	-6.32728
PKP1	0.262998	23.3236	0.404473	0.688251	0.961945	-6.0253
CAP1.1	0.26268	25.441	0.688777	0.493488	0.930403	-6.17368
PHKA2	0.262565	22.8498	0.482688	0.633341	0.955639	-5.80099
ITIH2	0.260509	29.9932	1.08903	0.27972	0.856692	-5.90192
APMAP	0.259738	24.7917	0.45602	0.650516	0.958488	-6.13707
AHNAK	0.259413	24.5672	0.637471	0.526089	0.939462	-6.2141
PAFAH1B3	0.258697	22.835	0.603551	0.549305	0.944992	-6.02345
CCT7	0.258523	28.1622	0.797944	0.427488	0.918581	-6.17052
TUFT1	0.258258	23.0015	0.438369	0.666035	0.958924	-5.64656
SDR9C7	0.257375	23.6003	0.320671	0.751223	0.968786	-5.81512
ETF1	0.257029	25.4249	0.626032	0.533517	0.942007	-6.22231
SLC18A2	0.25692	23.9457	0.446894	0.658942	0.958488	-5.77915
SNX3	0.254937	24.8046	0.453912	0.651475	0.958488	-6.29704
FAM213B	0.254867	23.4225	0.391323	0.69758	0.962957	-6.08858
TSG101	0.254802	24.8828	0.542366	0.589337	0.954444	-6.30224
SERPINB3	0.254195	22.7966	0.46892	0.641946	0.956368	-5.98604
EHD3	0.2538	30.2848	0.719948	0.473853	0.930403	-6.22869
NAA25	0.253157	24.482	0.527472	0.601093	0.955349	-5.94562
IMPAD1	0.253076	22.8617	0.705609	0.483906	0.930403	-5.96719
PPM1L	0.252388	22.4145	0.493456	0.62598	0.955639	-5.76448
VTI1B	0.252314	23.4231	0.476609	0.635942	0.956368	-6.11134
SFN	0.251842	28.6091	0.47897	0.633451	0.955639	-6.3466
SPCS2	0.251684	24.9882	0.39306	0.695943	0.962957	-6.20805
C19orf25	0.250783	21.3431	0.230147	0.82257	0.978313	-5.26907
CSNK2B	0.250689	23.7029	0.632499	0.529542	0.940709	-6.15821
RPS18	0.250475	22.9513	0.398806	0.69305	0.962957	-5.88706
AKR1B10	0.250374	22.4985	0.397792	0.695435	0.962957	-5.60582
PSMD3	0.250317	23.6125	0.393288	0.696001	0.962957	-6.13916
DECR1	0.250283	26.0258	0.54305	0.588794	0.954444	-6.3246
SCAMP3	0.249476	23.7658	0.586035	0.560382	0.946353	-6.13635
HLA-A.1	0.249296	22.5899	0.278143	0.783274	0.975769	-5.82728
RALBP1	0.24848	22.392	0.245861	0.809332	0.978313	-5.51082
SNAP29	0.24822	24.3632	0.454613	0.650999	0.958488	-6.28582
PTK2	0.247801	24.7757	0.48325	0.630515	0.955639	-6.31539
FAM162A	0.246756	25.0653	0.406452	0.685985	0.961945	-6.25076
ERLIN1	0.24617	22.0894	0.148645	0.884281	0.984209	-5.16189
RBP4	0.246079	28.8777	1.00188	0.319709	0.885158	-5.99081
COX7A2L	0.246034	22.4701	0.414341	0.681562	0.961945	-5.91995
CERS2	0.245927	25.2507	0.438483	0.662691	0.958488	-6.25879
STAM2	0.245479	23.7296	0.494986	0.623013	0.955639	-6.10621
GYPA	0.244664	24.5669	0.470917	0.640131	0.956368	-6.0526
RPS5	0.244652	22.4615	0.155867	0.879539	0.984209	-5.21435
ICAM2	0.244441	27.482	0.734111	0.465262	0.930403	-6.21083
C6	0.244346	26.2155	0.862247	0.391371	0.908501	-6.11816
TSNAX	0.242174	23.6348	0.607824	0.546731	0.944143	-5.98283
ATPIF1	0.241325	24.164	0.428441	0.669744	0.958924	-6.33263
ACSL5	0.240829	24.3387	0.386513	0.700895	0.964124	-6.16575
DDI2	0.239935	22.4095	0.58072	0.564678	0.94959	-5.99848
SERPINB8	0.237926	22.3207	0.192105	0.851876	0.982528	-5.20936
LSM3	0.237315	23.8876	0.554616	0.582238	0.954162	-6.00979
CCT6A	0.237209	28.7522	0.827363	0.410724	0.914366	-6.14706
ECHS1	0.23584	25.6697	0.560059	0.577332	0.951756	-6.27696
EIF3L	0.235554	25.0338	0.451534	0.653129	0.958488	-6.31485
ADAM10	0.235139	28.2307	0.570841	0.569858	0.950733	-6.32345
DDX19B	0.235098	23.0077	0.418663	0.677696	0.961408	-6.07734
EIF5	0.23496	23.5297	0.424664	0.673602	0.959165	-6.00524
ATP1B3	0.234919	23.9997	0.513818	0.609511	0.955639	-6.18562
KARS	0.234725	23.3755	0.371631	0.711988	0.96551	-6.12983
TMEM55B	0.234194	22.5916	0.432587	0.668398	0.958924	-5.91249
APOH	0.233753	30.604	1.11027	0.270523	0.853078	-5.87917
NBAS	0.233616	21.922	0.320629	0.751645	0.968786	-5.74129
INPP5B	0.233469	24.4796	0.496287	0.621417	0.955639	-6.2858
LMNA	0.233374	24.6071	0.497367	0.620687	0.955639	-6.2755
NRBP1	0.233183	23.7847	0.527657	0.599782	0.955161	-6.21644
STOM	0.233133	31.1388	0.585992	0.559686	0.946293	-6.31481
EEA1	0.232801	24.1291	0.541852	0.589859	0.954444	-6.25394
CD69	0.232765	22.2859	0.288439	0.775698	0.974907	-5.70162
DCXR	0.232476	23.7629	0.470543	0.639564	0.956368	-6.3051
DOK3.1	0.232029	24.3979	0.573757	0.568649	0.949957	-6.13321
TMOD1	0.231647	22.7448	0.292594	0.772336	0.974258	-5.82334
INAFM2	0.230778	24.7634	0.347485	0.731373	0.967578	-5.74009
LPA	0.229826	24.8541	0.481277	0.632159	0.955639	-6.23943
SAR1A	0.22977	26.031	0.363865	0.717069	0.96551	-6.38982
TMEM63B	0.228526	21.7345	0.48119	0.633547	0.955639	-5.94483
GSK3B	0.227959	23.8104	0.441458	0.660415	0.958488	-6.30254
HSP90AA1	0.226996	31.5456	0.805265	0.423278	0.916465	-6.16476
SVIP	0.226959	22.9781	0.263513	0.795716	0.978139	-5.53937
ASNA1	0.226262	25.3762	0.504042	0.615859	0.955639	-6.322
CTNND1	0.225261	22.9809	0.356171	0.723785	0.96551	-6.03923
SGTB	0.224955	22.1878	0.355254	0.726291	0.96551	-5.67744
CSNK2A1;CSNK2A3	0.224225	24.2167	0.580956	0.563276	0.948213	-6.2568
UBE2F	0.224214	23.1399	0.382595	0.704394	0.964789	-5.99758
ADSS	0.223442	23.3833	0.424099	0.673309	0.959165	-6.1956
SYK	0.222635	26.2847	0.343187	0.732485	0.967667	-6.40356
LXN	0.222407	23.9009	0.582547	0.562414	0.947557	-6.20479
GNL1	0.221681	21.1416	0.236029	0.816213	0.978313	-5.59096
BRK1	0.221497	25.2609	0.630158	0.530556	0.94158	-6.28834
PITPNM2	0.221492	23.3713	0.437424	0.66434	0.958723	-6.01991
C11orf68	0.220629	22.6357	0.365923	0.716823	0.96551	-5.95871
GSTM1	0.220403	24.6833	0.444761	0.657945	0.958488	-6.333
MASP1	0.218791	21.6041	0.134224	0.896499	0.986891	-5.08137
NEDD8	0.218451	26.1113	0.783462	0.436072	0.920359	-6.14416
ANKRD13A	0.217977	21.8067	0.325625	0.747407	0.968786	-5.8441
TMBIM1	0.217811	24.6648	0.440237	0.661345	0.958488	-6.28574
VPS13C	0.217693	25.1186	0.55007	0.584071	0.954162	-6.29711
RAB8A	0.216856	27.6537	0.466614	0.642164	0.956368	-6.3768
UTRN	0.216764	25.0871	0.452862	0.652201	0.958488	-6.3061
BAG6	0.216575	23.4128	0.381354	0.704522	0.964789	-6.22333
MASP1.1	0.216271	23.2482	0.737984	0.463835	0.930403	-6.03805
MPRIP	0.216138	24.1654	0.411216	0.682569	0.961945	-6.22465
COPS5	0.215781	24.254	0.509533	0.611979	0.955639	-6.33354
STX12	0.215778	24.0894	0.40845	0.684719	0.961945	-6.19141
SCAMP2	0.214987	25.2632	0.504034	0.615818	0.955639	-6.33721
CCT2	0.214774	29.1901	0.739312	0.462085	0.930403	-6.2148
NPC2	0.214437	23.1165	0.374147	0.710546	0.96551	-5.96643
LDHB	0.214266	32.7729	0.928004	0.356459	0.893775	-6.0605
ARG1	0.214119	23.6429	0.299392	0.766016	0.972648	-6.18229
CTPS1	0.212991	24.0357	0.45068	0.653842	0.958488	-6.28116
RTN4.1	0.210357	26.2047	0.429462	0.669232	0.958924	-6.25378
ARFGEF1	0.210125	24.642	0.482815	0.630776	0.955639	-6.32939
PGRMC1	0.209378	26.3821	0.368211	0.71391	0.96551	-6.3563
RAP1A	0.209043	23.9716	0.352753	0.726121	0.96551	-6.08316
KPNA3	0.208067	23.3808	0.323298	0.748705	0.968786	-5.94638
MGST2	0.207294	23.6952	0.402146	0.690161	0.962957	-5.97626
EIF2S3;EIF2S3L	0.205639	25.0068	0.403326	0.687991	0.961945	-6.35891
MYBPC3	0.205635	24.0882	0.318479	0.752756	0.968786	-5.84631
SCCPDH	0.203942	25.1337	0.313842	0.754826	0.968819	-6.28591
COX8A	0.203686	21.95	0.440084	0.662239	0.958488	-6.06837
PRKACA	0.203411	24.4352	0.495115	0.622239	0.955639	-6.28579
ITPR3	0.203313	23.3845	0.214563	0.832978	0.978313	-5.38299
CEP41	0.200797	21.2686	0.208105	0.838915	0.981167	-5.35831
HSD17B4	0.200242	27.5224	0.348118	0.72878	0.965969	-6.41036
MANF	0.19988	29.3892	0.735363	0.464471	0.930403	-6.21766
GUCY1A3	0.19817	25.0982	0.466005	0.642721	0.956368	-6.33203
YIF1B	0.198148	23.3001	0.315834	0.75474	0.968819	-5.84711
FAM114A2	0.197406	23.0051	0.323395	0.748371	0.968786	-6.01789
CHMP1B	0.197059	22.7586	0.356389	0.723744	0.96551	-6.00699
CSTA	0.196723	23.3222	0.251932	0.802994	0.978139	-5.90947
GSPT1	0.196543	26.2536	0.409355	0.683527	0.961945	-6.37989
TBRG4	0.195997	23.5774	0.490997	0.625809	0.955639	-6.10454
LGALS3	0.194921	22.6558	0.716921	0.476345	0.930403	-6.10098
UBE2M	0.194642	24.0718	0.458192	0.648414	0.957297	-6.29393
FHL2	0.19441	23.8362	0.363477	0.717985	0.96551	-6.14769
RAP1GAP2	0.194304	22.8954	0.162888	0.873818	0.984209	-5.27993
CFH	0.194155	31.6158	0.992669	0.324146	0.885242	-5.99978
BDH1	0.194145	23.2432	0.191545	0.85065	0.982182	-5.4979
CIAPIN1	0.193879	23.3116	0.398449	0.692062	0.962957	-6.16286
LARS	0.193507	23.1141	0.322428	0.749357	0.968786	-5.95268
JUP	0.192914	24.0446	0.330754	0.742183	0.968786	-6.23738
TOR1AIP2	0.192808	23.6624	0.24491	0.808371	0.978313	-5.91115
AGFG1	0.19222	23.6711	0.38604	0.701169	0.964124	-6.18257
ITGA5	0.191893	24.012	0.330818	0.742249	0.968786	-6.19612
WFDC1	0.191565	21.2406	0.183369	0.856798	0.982664	-5.39728
XPO7	0.1912	24.7402	0.368675	0.713514	0.96551	-6.37734
MYADM	0.190849	24.8758	0.346014	0.730699	0.967255	-6.2565
LSM6	0.190739	22.3387	0.418962	0.67766	0.961408	-6.01814
DHRS7B	0.190651	23.527	0.276482	0.783712	0.975769	-6.05275
UBE2Z	0.190539	22.846	0.196879	0.846547	0.981943	-5.55334
RCC2	0.190483	22.7499	0.167489	0.869996	0.984209	-5.36486
CD55	0.190281	24.7495	0.378648	0.706181	0.96551	-6.35083
SLFN14	0.190189	24.2229	0.328742	0.743475	0.968786	-6.33627
EXOC1	0.188595	23.4224	0.25179	0.802808	0.978139	-6.00861
ARHGEF2	0.18808	22.9401	0.363233	0.718492	0.96551	-6.05441
DAPP1	0.187999	25.0879	0.339254	0.735642	0.96858	-6.30655
TFAM	0.187665	23.4584	0.315099	0.754935	0.968819	-5.93334
BPGM	0.18755	24.582	0.41342	0.680847	0.961945	-6.26714
NOSTRIN	0.18738	24.5978	0.277315	0.784236	0.976083	-5.73161
Sep-05.1	0.186768	24.8369	0.527052	0.600005	0.955161	-6.26102
RPN1	0.186615	27.2424	0.280192	0.780167	0.975769	-6.41598
RPSA	0.185361	24.2434	0.38527	0.701494	0.964124	-6.27149
ABCD3	0.185002	22.8104	0.289119	0.775775	0.974907	-5.6619
DOCK10	0.18475	23.6388	0.504685	0.615625	0.955639	-6.25192
RBM3	0.184647	23.0586	0.524258	0.602915	0.955349	-6.03671
STAT5A	0.183982	22.668	0.308997	0.759525	0.971023	-5.93518
MTMR12	0.183694	23.8757	0.291149	0.772072	0.974258	-6.27034
PCCB	0.182966	23.8634	0.36502	0.716603	0.96551	-6.20605
PANX1	0.180736	23.4911	0.374481	0.709926	0.96551	-6.104
GPD1L	0.180427	23.4031	0.441108	0.66083	0.958488	-6.24879
LY6G6F	0.179994	27.2335	0.441894	0.659871	0.958488	-6.38789
LCAT	0.179841	21.8901	0.220985	0.828064	0.978313	-5.56619
CNP	0.179777	24.0252	0.283396	0.778142	0.975745	-6.19963
KCNA2;KCNA1	0.178982	22.8075	0.350833	0.729363	0.966386	-5.70774
ABI1	0.178894	26.8688	0.455558	0.650058	0.958488	-6.38183
PCNP	0.177961	23.0763	0.46501	0.644023	0.956368	-6.15588
HINT1	0.176219	27.285	0.503128	0.61643	0.955639	-6.3452
VPS33A	0.176207	22.1329	0.291686	0.772463	0.974258	-5.95536
PSME4	0.175726	28.3262	0.103872	0.918844	0.990268	-5.46232
ERBB2IP	0.175489	25.409	0.390676	0.697312	0.962957	-6.34789
C12orf10	0.175019	22.0685	0.356959	0.723612	0.96551	-5.92306
DAD1	0.174908	25.0417	0.277088	0.782853	0.975769	-6.24624
TRIM58	0.174554	25.5876	0.328353	0.743683	0.968786	-6.37846
HMBS	0.173835	22.0011	0.116101	0.909476	0.990268	-5.16507
ITPR1	0.173439	25.0139	0.272025	0.786402	0.976394	-6.4252
ARRB1.1	0.173325	26.3444	0.348968	0.728145	0.96551	-6.41006
GSN	0.172366	34.5543	0.78479	0.435113	0.920359	-6.18074
DERA	0.170386	24.6068	0.374046	0.709515	0.96551	-6.38564
KPNB1	0.16978	28.1466	0.43742	0.663097	0.958488	-6.38983
BCAP31	0.169347	27.1398	0.294403	0.769308	0.97351	-6.42742
WDR13	0.169344	23.5517	0.424881	0.672369	0.959165	-6.31299
CPOX	0.169173	22.4835	0.309748	0.758584	0.970728	-6.04109
DOCK11	0.168924	22.9807	0.313492	0.755711	0.969123	-6.04513
LIMD1	0.168646	22.0884	0.298353	0.767553	0.972943	-5.93831
PPP6R2	0.168631	24.326	0.124442	0.902721	0.988869	-5.53118
SNX6	0.168099	24.078	0.318356	0.751419	0.968786	-6.28528
SERPINF2	0.167008	27.5749	0.716727	0.475826	0.930403	-6.23096
RDH12	0.166247	21.8595	0.288891	0.775947	0.974907	-5.66196
RIC8A	0.165598	22.7531	0.316906	0.753432	0.968786	-5.96232
TM6SF1	0.164533	23.728	0.240082	0.812297	0.978313	-5.83671
STAM	0.16434	23.3803	0.338497	0.736375	0.96858	-6.23758
ABHD11	0.16409	25.444	0.353113	0.725127	0.96551	-6.36908
DSC1	0.163533	24.5046	0.316347	0.753053	0.968786	-6.22324
NUMB	0.163183	22.6373	0.217418	0.829573	0.978313	-5.87255
SULT1A4;SULT1A3	0.162236	26.948	0.357854	0.721484	0.96551	-6.4211
ARMC6	0.161754	22.3704	0.384368	0.703164	0.964124	-5.97577
RGS10	0.16126	26.4378	0.43864	0.662252	0.958488	-6.37473
CRP	0.160248	23.383	0.27468	0.785046	0.976394	-6.08742
NDUFB6	0.159647	22.7036	0.265785	0.792762	0.978139	-5.79418
UBL4A	0.15952	23.0465	0.297735	0.767612	0.972943	-6.05784
DGKG	0.158505	23.6149	0.353212	0.725575	0.96551	-6.16626
PPIB	0.158141	31.8785	0.706328	0.482229	0.930403	-6.23824
TCEB2	0.157538	25.0417	0.439083	0.661952	0.958488	-6.36743
IDH3A	0.157518	23.9018	0.270974	0.787355	0.976394	-6.33567
HS1BP3	0.157451	22.7743	0.219525	0.82809	0.978313	-5.81994
OVCA2	0.156624	22.5908	0.304984	0.761996	0.971527	-6.09746
ACOT7	0.154316	24.3815	0.367899	0.71418	0.96551	-6.3399
CTSV	0.153691	22.4968	0.0951189	0.92653	0.990268	-5.08452
PSMD5	0.153598	23.6989	0.427591	0.670339	0.958924	-6.34039
EIF4H	0.153567	24.8551	0.326882	0.744731	0.968786	-6.40988
RABGAP1	0.153111	24.2121	0.249314	0.804117	0.978139	-6.26336
NDUFA8	0.152943	24.2869	0.248243	0.805245	0.978139	-6.11944
TRAPPC10	0.152321	20.7719	0.124025	0.903991	0.988955	-5.21788
RAB3C	0.152038	24.0693	0.295873	0.769022	0.97351	-6.06234
SEC31A	0.151904	25.0768	0.331384	0.741343	0.968786	-6.40842
HMGCS1	0.151902	24.4169	0.453288	0.652423	0.958488	-6.14904
CDC42BPB	0.151675	25.1844	0.304024	0.761985	0.971527	-6.4318
SUSD1	0.151325	24.7553	0.250042	0.803394	0.978139	-6.35689
GNPNAT1	0.151292	23.1954	0.130531	0.898708	0.988112	-5.28384
AIP	0.151234	23.6461	0.370678	0.712539	0.96551	-6.17912
YES1	0.150843	25.9979	0.33606	0.73783	0.96858	-6.40688
KNG1	0.150686	30.5602	0.667361	0.506643	0.931829	-6.26458
LCLAT1	0.150476	22.0006	0.286029	0.7773	0.975393	-5.83545
RHEB	0.150253	25.1914	0.294308	0.769431	0.97351	-6.39698
PFAS	0.150222	25.0971	0.433503	0.665926	0.958924	-6.39151
SNX17	0.150117	22.0533	0.249167	0.805342	0.978139	-5.83459
TSPAN33	0.149773	24.1311	0.282357	0.778833	0.975769	-6.23904
SDF2L1	0.149373	24.0925	0.277224	0.782646	0.975769	-6.29424
WARS	0.148934	26.0454	0.385729	0.700833	0.964124	-6.40394
CRK	0.148867	23.0026	0.346732	0.730217	0.96716	-6.2348
LSM2	0.145405	22.737	0.314446	0.754854	0.968819	-6.10123
GSTZ1	0.145017	22.9958	0.168468	0.867986	0.984209	-5.72346
DARS2	0.143836	22.8188	0.397419	0.692933	0.962957	-6.13913
C4BPA	0.143383	28.611	0.598005	0.551685	0.944994	-6.3078
TAOK1	0.142373	24.7057	0.239081	0.81183	0.978313	-6.36927
BPNT1	0.142239	23.2509	0.289937	0.773038	0.974634	-6.25258
BET1L	0.142186	22.4821	0.223967	0.824463	0.978313	-5.88393
AIMP1	0.142015	24.521	0.301637	0.763953	0.971527	-6.33533
ACTR2	0.141945	30.6358	0.480478	0.632322	0.955639	-6.37031
MYO9B	0.14174	23.3072	0.267012	0.790763	0.977821	-6.1463
ARHGAP6	0.141648	26.0471	0.252169	0.80167	0.978139	-6.41603
CCT4	0.140522	28.7593	0.454796	0.650604	0.958488	-6.38217
FCN2	0.139531	22.2163	0.143509	0.888459	0.984209	-5.36807
GK;GK3P	0.139186	24.8447	0.329537	0.742792	0.968786	-6.37807
NFU1	0.138349	23.312	0.12436	0.903469	0.988869	-5.28449
IMMT	0.138281	25.9165	0.259306	0.796181	0.978139	-6.41423
COASY	0.138205	23.6835	0.251939	0.802025	0.978139	-6.30316
DMTN	0.1376	27.903	0.373919	0.709547	0.96551	-6.41529
SOD3	0.137174	21.666	0.184125	0.856536	0.982664	-5.52284
EIF3H	0.137025	23.5998	0.272281	0.787001	0.976394	-6.05171
HNRNPH3	0.13581	21.9955	0.143287	0.888244	0.984209	-5.458
S100A6	0.13575	28.1982	0.448722	0.654959	0.958488	-6.38488
UQCRC1	0.135358	26.4674	0.221341	0.825499	0.978313	-6.41354
LCP1	0.135239	24.1291	0.395263	0.693832	0.962957	-6.39259
USP14	0.134686	26.4134	0.350796	0.726751	0.96551	-6.42357
MICU2	0.134171	22.4193	0.139887	0.890727	0.984927	-5.48515
COX6B1	0.134164	24.8488	0.240449	0.810829	0.978313	-6.33479
ADPGK	0.134042	21.9007	0.236106	0.815345	0.978313	-5.81634
ARFIP1	0.133459	22.5957	0.216778	0.829753	0.978313	-6.01138
RABGGTA	0.133148	22.5447	0.334234	0.739495	0.968786	-6.26859
HIBCH	0.132693	24.1093	0.27631	0.783185	0.975769	-6.38392
UBA3	0.13262	24.2664	0.323649	0.747167	0.968786	-6.41092
ORAI1	0.131959	22.7311	0.240743	0.811878	0.978313	-5.81765
PLAA	0.131814	22.6954	0.260517	0.795386	0.978139	-6.32983
PGP	0.130212	23.223	0.382815	0.703231	0.964124	-6.29962
PRAF2	0.12978	23.8249	0.293136	0.770793	0.974191	-6.17284
PEA15	0.128969	23.6953	0.392148	0.69623	0.962957	-6.34732
SAA1	0.128492	24.5213	0.228755	0.819811	0.978313	-6.37166
PPIC	0.128152	22.7889	0.198398	0.845073	0.981943	-5.63748
TRAPPC5	0.127975	21.9304	0.276803	0.783652	0.975769	-6.01027
CAMP	0.127862	21.5018	0.282323	0.779402	0.975769	-6.02083
STUB1	0.127458	21.9243	0.187932	0.852912	0.982528	-5.71098
MPP7	0.127047	21.8209	0.0915618	0.929029	0.990268	-5.22065
IRAK4	0.125507	23.3839	0.221816	0.825481	0.978313	-6.17548
SBSN	0.125148	23.1224	0.254959	0.800243	0.978139	-6.04979
AIFM1	0.125125	25.3901	0.192095	0.848265	0.981943	-6.40558
SMYD3	0.124197	22.9053	0.17992	0.85911	0.983718	-5.71237
MTHFD1	0.12416	26.7382	0.301419	0.76395	0.971527	-6.4395
CIRBP	0.123629	23.6492	0.291148	0.772244	0.974258	-6.19055
CA3	0.123621	23.8923	0.15969	0.874894	0.984209	-5.6891
GAPVD1	0.123387	24.0903	0.26052	0.795383	0.978139	-6.32845
CYB5A	0.123282	23.4263	0.204521	0.839128	0.981167	-6.06108
HLA-B	0.121506	27.997	0.276774	0.782735	0.975769	-6.44655
TXN2	0.120614	24.0455	0.210661	0.83462	0.978313	-5.94999
LAMTOR1	0.120484	24.6098	0.25221	0.801784	0.978139	-6.32215
YARS	0.120461	27.2748	0.278471	0.781437	0.975769	-6.44608
ARPC2	0.120316	30.8149	0.416206	0.678479	0.961452	-6.39878
AP1B1	0.12027	26.5751	0.192868	0.847612	0.981943	-6.45189
HINT2	0.119978	24.9152	0.242827	0.808859	0.978313	-6.42564
GNB5	0.11993	24.6079	0.247728	0.80515	0.978139	-6.37642
DNM3	0.119652	23.3265	0.213116	0.832265	0.978313	-6.16463
IARS2	0.11953	23.7757	0.245154	0.807172	0.978313	-6.34779
GORASP2	0.118641	23.4847	0.152131	0.879908	0.984209	-6.1075
ITIH4	0.11864	29.7884	0.573282	0.568213	0.949957	-6.32207
ATL3	0.117116	26.1526	0.211941	0.832805	0.978313	-6.40953
RAB9A	0.116759	22.5838	0.241262	0.811168	0.978313	-5.91586
C3	0.1163	34.2765	0.693463	0.490217	0.930403	-6.2471
APPL2	0.11568	26.5365	0.243937	0.807982	0.978313	-6.44041
ARHGAP21	0.114613	20.0435	0.0990391	0.922729	0.990268	-5.42613
APOF	0.114174	22.2476	0.150577	0.882071	0.984209	-5.65762
UNC13D	0.114154	28.8098	0.254146	0.800096	0.978139	-6.45249
APOA1BP	0.113823	23.6847	0.316275	0.752761	0.968786	-6.39802
HMGCL	0.112827	25.0794	0.226279	0.821765	0.978313	-6.33654
EIF4E	0.112767	25.9177	0.320163	0.74981	0.968786	-6.40412
PPP2R5A	0.111798	24.0848	0.247323	0.805669	0.978139	-6.25392
PPP1R18	0.111209	22.237	0.101358	0.920693	0.990268	-5.38698
TPD52L2	0.109671	25.655	0.206293	0.837169	0.980473	-6.43423
FAM101B	0.109586	22.5081	0.104416	0.918549	0.990268	-5.35313
DNM1L	0.108699	29.142	0.250398	0.802982	0.978139	-6.45343
RAB33A	0.10846	23.4148	0.226756	0.821616	0.978313	-6.21382
TMPPE	0.107994	22.6392	0.203435	0.840261	0.981943	-5.93671
RAP1GAP2.1	0.107751	25.1392	0.169683	0.865839	0.984209	-6.35836
HNRNPF	0.107667	23.2924	0.152211	0.880466	0.984209	-5.75699
SPCS3	0.106481	24.7423	0.190524	0.8497	0.982182	-6.24421
VPS13A	0.106138	24.9641	0.155536	0.876895	0.984209	-6.39304
GGACT	0.105822	24.1548	0.253098	0.801425	0.978139	-6.1555
HNRNPM	0.105018	22.6425	0.0835603	0.934503	0.991048	-5.5854
PLA2G2E	0.104886	26.0839	0.178443	0.859029	0.983718	-6.31876
ACAP2	0.104765	23.092	0.21578	0.830226	0.978313	-6.15264
CCT8	0.104527	28.9494	0.343388	0.732292	0.967667	-6.42611
PXK	0.104093	22.9548	0.0643864	0.950222	0.996376	-5.08624
MIF4GD	0.103892	23.4067	0.276393	0.783244	0.975769	-6.3137
GOT1	0.103867	25.3257	0.322148	0.74826	0.968786	-6.4331
SACM1L	0.103212	26.9815	0.14334	0.886451	0.984209	-6.42913
YKT6	0.102881	23.7559	0.187947	0.851621	0.982528	-6.30622
IGKV1D-37	0.102278	23.384	0.176289	0.861603	0.98391	-5.83049
ILK	0.101415	32.2026	0.300483	0.764662	0.971583	-6.43978
STRN	0.101209	25.0494	0.195091	0.845939	0.981943	-6.39669
TUBB1	0.101165	33.6084	0.32232	0.74813	0.968786	-6.43305
UQCRC2	0.101054	26.6604	0.160165	0.873271	0.984209	-6.38603
ACAA2	0.100768	23.3231	0.221624	0.825526	0.978313	-6.24525
OTULIN	0.10051	22.2789	0.249863	0.80388	0.978139	-6.16014
HECTD3	0.0995785	23.4505	0.21247	0.832539	0.978313	-6.30299
ACTR3	0.0987886	31.7006	0.356787	0.722279	0.96551	-6.42148
CLNS1A	0.0982432	22.6608	0.0741162	0.942365	0.993244	-5.2886
STAT1	0.0980766	23.9994	0.160601	0.872995	0.984209	-6.32251
DLG3	0.0975071	22.2466	0.118937	0.907003	0.988955	-5.48757
UCHL5	0.0970096	23.0288	0.185328	0.853861	0.982528	-6.17006
TUBB	0.0968885	30.9167	0.302489	0.763138	0.971527	-6.43918
FKBP4	0.0967378	22.2823	0.128281	0.899423	0.988292	-5.64813
RAC1	0.0962747	29.5021	0.263929	0.792577	0.978139	-6.44998
KNG1.1	0.0946586	26.9693	0.322762	0.747836	0.968786	-6.41028
PPP6R3	0.0942859	23.9387	0.133819	0.894269	0.985342	-6.10443
GSTT1	0.0940083	22.3674	0.19575	0.846266	0.981943	-5.9216
RASA1	0.0939187	24.726	0.198754	0.843126	0.981943	-6.36182
USO1	0.0935444	24.7026	0.152395	0.879361	0.984209	-6.39526
TRIM16	0.0932752	22.8987	0.135079	0.893627	0.985342	-5.89089
DIABLO	0.092706	24.7732	0.225849	0.822037	0.978313	-6.38692
VIM	0.0917417	24.2101	0.159623	0.873665	0.984209	-6.41915
GC	0.0916872	31.6845	0.518767	0.60549	0.955639	-6.35143
PABPC1	0.0911585	25.6847	0.180556	0.857245	0.982664	-6.43916
ADD3	0.0909418	24.7218	0.136112	0.892247	0.984927	-6.30633
EIF2B1	0.090933	23.4287	0.207185	0.836658	0.980194	-6.29347
CORO1C	0.0896189	31.0613	0.249003	0.804057	0.978139	-6.45377
RNPEP	0.0894677	22.759	0.184233	0.854605	0.982528	-6.24537
RHOT2	0.0885601	22.5095	0.13697	0.891966	0.984927	-5.98791
DAZAP1	0.0880346	22.6414	0.109918	0.913256	0.990268	-5.958
SCYL1	0.0879381	23.4367	0.12348	0.902638	0.988869	-5.9007
RGS3	0.0876915	23.1854	0.10074	0.920754	0.990268	-5.74474
CYFIP1	0.0875695	27.8536	0.214926	0.830424	0.978313	-6.46159
TSC22D4	0.0874958	24.1753	0.146985	0.883758	0.984209	-6.24934
RHOA	0.0867992	28.201	0.20022	0.841864	0.981943	-6.46462
CTBP1	0.0865137	23.1157	0.198829	0.84331	0.981943	-6.19307
MBP	0.0861781	23.2072	0.185386	0.853705	0.982528	-6.21286
HEATR6	0.0852908	26.6383	0.0774718	0.939514	0.991985	-5.4278
CYFIP2	0.084237	22.7533	0.13155	0.896216	0.986881	-5.97628
PFDN5	0.0836121	24.1165	0.193119	0.847506	0.981943	-6.37121
TTR	0.0835564	32.342	0.396264	0.693065	0.962957	-6.40678
SEL1L	0.0831477	22.3152	0.105185	0.917137	0.990268	-5.74572
NDUFB5	0.0819336	23.0752	0.138932	0.890346	0.984927	-6.04546
IGLL1	0.0815102	23.9211	0.168435	0.867266	0.984209	-6.04105
ETFA	0.0812593	26.2654	0.1669	0.867922	0.984209	-6.45652
DSG1	0.0806883	23.8264	0.101394	0.919659	0.990268	-6.25492
CAPZA1	0.0800036	30.567	0.271932	0.78644	0.976394	-6.44786
GP1BA	0.0795613	32.2433	0.298667	0.766041	0.972648	-6.44031
HTRA2	0.0790932	22.7781	0.138613	0.890679	0.984927	-5.99375
WBP2	0.0783316	26.2541	0.215006	0.83037	0.978313	-6.45466
SNTB1	0.0767944	26.3743	0.154529	0.877631	0.984209	-6.45804
F11	0.0764918	24.2585	0.145635	0.884741	0.984209	-6.32167
FETUB	0.0758424	23.3375	0.144043	0.886206	0.984209	-6.13779
WDFY1	0.0754431	24.7244	0.171607	0.864279	0.98399	-6.40872
TNFAIP8	0.0753963	22.0128	0.163082	0.871389	0.984209	-6.0685
MDK	0.0742145	22.2345	0.0822941	0.935122	0.991048	-5.20121
ARPC1B	0.0740019	30.9544	0.249615	0.803585	0.978139	-6.45362
2007-09-01	0.073784	29.0967	0.190407	0.849518	0.982182	-6.46651
TSPAN14	0.0734266	24.1609	0.150472	0.880962	0.984209	-6.30094
RPS12	0.0734147	25.1115	0.148438	0.882463	0.984209	-6.40124
ASL	0.0728231	25.3968	0.228024	0.820264	0.978313	-6.45872
PMPCB	0.0720485	22.2521	0.102407	0.919448	0.990268	-5.71009
ALCAM	0.0720063	22.2299	0.0911211	0.928298	0.990268	-5.762
HSP90AB1	0.0719587	28.6595	0.193201	0.847338	0.981943	-6.46598
TUBB4A	0.0716614	22.7686	0.0806476	0.93704	0.991048	-5.42758
M6PR	0.0713713	25.4044	0.141543	0.887859	0.984209	-6.43757
MAPKAPK2	0.0713654	25.226	0.177099	0.859949	0.98391	-6.43977
TMED5	0.0707208	24.5851	0.119356	0.905575	0.988955	-6.16401
DOCK7	0.0699789	26.5596	0.183898	0.854603	0.982528	-6.46772
ARHGAP17	0.0693776	23.3856	0.141034	0.888567	0.984209	-6.13821
TUBB4B	0.068342	32.4712	0.219628	0.826773	0.978313	-6.46058
ARSF	0.0677732	22.944	0.104097	0.917783	0.990268	-5.99782
SLC25A35	0.0673426	23.4047	0.069768	0.945294	0.994304	-5.51214
MFSD1	0.0669475	23.8945	0.137701	0.891264	0.984927	-6.07862
TRPC6	0.0668073	24.4326	0.142469	0.887281	0.984209	-6.27212
LNPEP	0.0661587	22.7087	0.0773656	0.939137	0.991879	-5.73404
CALML5	0.0661343	24.3277	0.112821	0.910735	0.990268	-6.15683
STK3	0.0652491	23.2599	0.123344	0.902682	0.988869	-5.97729
NT5DC1	0.0648151	22.8071	0.0762129	0.94032	0.992545	-5.4913
PRPS2	0.0646484	23.8282	0.133844	0.894014	0.985342	-6.31938
PTP4A2	0.06449	25.5027	0.17157	0.864256	0.98399	-6.46297
ASPSCR1	0.0640116	21.8555	0.0417509	0.967599	0.998349	-5.12478
RAB6A.1	0.0638904	25.5136	0.109922	0.9128	0.990268	-6.43332
ERLIN2	0.0637415	23.5481	0.122051	0.903426	0.988869	-6.17382
EHD1	0.0625577	27.8416	0.152771	0.879	0.984209	-6.47291
ARPC3	0.0623042	30.0901	0.220656	0.825976	0.978313	-6.46036
RAB3A	0.0611608	23.6738	0.0989836	0.922043	0.990268	-5.80575
RAB5B	0.0607505	23.7609	0.118	0.906454	0.988955	-6.38088
RAB10	0.0596382	27.8945	0.12857	0.898051	0.987993	-6.47628
ATP5H	0.059496	26.0214	0.0926202	0.926477	0.990268	-6.44324
TCP1	0.0594421	28.2842	0.193825	0.846851	0.981943	-6.46586
RAB4A	0.0589213	25.3079	0.118794	0.905816	0.988955	-6.40034
WNK1	0.0581846	22.2764	0.136631	0.892006	0.984927	-6.15392
C1S	0.0578227	27.1179	0.205249	0.837948	0.980746	-6.46361
TBL1XR1;TBL1X	0.057787	22.7191	0.0942412	0.92573	0.990268	-5.84111
CMTM5	0.0573186	27.4799	0.117001	0.907185	0.988955	-6.47076
ATG5	0.0572526	21.6937	0.0607093	0.952443	0.997136	-5.49224
TMEM87B	0.0570779	23.7229	0.108525	0.914022	0.990268	-6.26762
COPA	0.0569779	26.2513	0.104301	0.917216	0.990268	-6.47908
SLC44A2	0.0569441	24.4147	0.0889308	0.929454	0.990268	-6.33172
PTGDS	0.0567864	23.2105	0.0792002	0.937455	0.991048	-5.93707
ITIH1	0.0562199	29.2531	0.259669	0.795849	0.978139	-6.45109
ECM29	0.0559871	22.7274	0.108485	0.914082	0.990268	-6.23331
G6B	0.0555054	28.1972	0.120306	0.904571	0.988955	-6.4773
ARL6IP1	0.0545788	24.448	0.0884154	0.929892	0.990268	-6.29012
RSU1	0.0533386	31.6857	0.171657	0.864182	0.98399	-6.46987
MASP2	0.0525623	23.0602	0.0736248	0.942275	0.993244	-5.51189
PPCS	0.0520622	25.6877	0.147519	0.883145	0.984209	-6.45197
DCD	0.0519954	25.0359	0.0991363	0.921377	0.990268	-6.3429
ANKFY1	0.051141	22.908	0.0810752	0.935919	0.991048	-5.98148
PSMD14	0.0498184	24.6619	0.13424	0.893603	0.985342	-6.44446
VCL	0.0495817	35.0917	0.180748	0.857066	0.982664	-6.46829
EBP	0.0492267	24.2148	0.0804213	0.936293	0.991048	-6.16782
2005-09-01	0.0483066	27.3732	0.123521	0.902034	0.988869	-6.47691
EFNB1	0.0480496	25.1038	0.142871	0.886808	0.984209	-6.44328
HMHA1	0.0468113	27.234	0.0927451	0.926363	0.990268	-6.47328
TESC	0.0467081	24.029	0.0885685	0.929735	0.990268	-6.3475
MYH9	0.0462759	35.795	0.1363	0.891959	0.984927	-6.47526
SLAIN2	0.0459468	24.1381	0.0991295	0.921371	0.990268	-6.36169
NCKAP1L	0.0458322	25.1133	0.0866163	0.931234	0.990816	-6.43558
LCMT1	0.0446944	22.5015	0.0627403	0.950329	0.996376	-6.07955
GMDS	0.0446181	23.2498	0.109579	0.913405	0.990268	-6.04901
STRN4	0.04459	24.663	0.0895243	0.928963	0.990268	-6.37737
EIF4A2	0.0437575	24.7615	0.14336	0.886429	0.984209	-6.43731
YOD1	0.0436972	23.4139	0.0797017	0.936798	0.991048	-6.26629
DCTN3	0.0436175	25.1614	0.109303	0.913288	0.990268	-6.43339
ARPC4	0.0434593	30.3856	0.159759	0.873511	0.984209	-6.47183
HYOU1	0.0413661	27.8962	0.104641	0.916947	0.990268	-6.47904
CLEC2L	0.0399852	23.3789	0.0797329	0.936945	0.991048	-6.03114
[truncated: 2,178 more rows]
