# Supplementary material for: SEC61B regulates calcium flux and platelet hyperreactivity in diabetes
Source: J Clin Invest. 2025 Aug 15;135(16):e184597. doi: 10.1172/JCI184597 (PMC12352904; doi:10.1172/JCI184597)
Supplement: Supplemental data set 4 [file jci-135-184597-s271.xlsx]

## Sheet: Difference between ND IIa and r
Log2 fold change in thrombin (IIa) stimulated/resting platelet releasate proteins from non-DM platelets
Protein	log2FC	AveExpr	t	P.Value	adj.P.Val	B
PSME4	5.31274	26.2684	2.8528	0.0109309	0.277781	-2.68646
TUBB4A	4.78559	23.6794	3.32668	0.00537485	0.170368	-2.41745
ANPEP	4.68042	24.1497	3.07304	0.00952297	0.253091	-3.0181
IL1RAP	3.73734	23.8033	2.10253	0.0552928	0.603468	-3.8728
UCHL1	3.60796	26.6807	1.92276	0.0829457	0.682055	-4.13336
SLC27A3	3.45681	21.9816	1.84221	0.0947616	0.696599	-4.18755
MMGT1	3.45016	22.9915	1.83867	0.0953154	0.696699	-4.18992
IGHV3-23	3.43514	23.3204	2.23209	0.0422524	0.541571	-3.64816
HSPA2	3.31888	23.4147	1.76871	0.106879	0.731532	-4.23654
ARFGEF2	3.31238	23.5442	3.09056	0.00572739	0.178271	-2.15401
CLN6	3.21759	22.0684	2.81116	0.0137448	0.308366	-2.93829
CRYM	3.15315	22.5106	2.33564	0.0374128	0.513519	-3.6105
MTOR	3.11394	21.7128	1.65949	0.127503	0.757388	-4.30829
UNKL	3.08389	21.997	2.05037	0.0625125	0.633375	-3.90221
AQP1	3.02992	21.7509	2.2348	0.0420373	0.541571	-3.72466
B4GALT1	3.0164	22.9298	4.40136	0.000204061	0.0136092	0.509193
NFS1	2.99566	21.8985	2.46539	0.0294978	0.463055	-3.47589
CTGF	2.98231	26.4402	6.5571	2.29591e-08	7.93238e-05	8.97884
FBXO7	2.97748	25.5225	1.85981	0.0894378	0.688083	-4.12933
MICU2	2.9601	22.156	1.85926	0.0873326	0.686101	-4.11038
VNN1	2.90733	22.0347	2.0429	0.060127	0.623626	-3.91405
PLBD1	2.84151	21.5432	1.5143	0.160398	0.798523	-4.40113
CRISPLD1	2.82993	23.2876	2.95753	0.00683212	0.204364	-2.33612
RPL9	2.79993	23.0361	2.28165	0.0384688	0.522609	-3.5888
RNF31	2.79662	23.3761	1.93036	0.0664534	0.64963	-4.08333
COMTD1	2.77133	23.5715	2.55181	0.0212025	0.391736	-3.16105
ANGPT1	2.76462	26.0663	5.50602	1.13706e-06	0.000672229	5.35996
HNRNPK.1	2.73237	22.005	1.45614	0.175528	0.813712	-4.43732
VPS53	2.72365	22.1153	1.7433	0.108711	0.733584	-4.22168
PDXK	2.70545	20.9697	1.90061	0.0813014	0.682055	-4.07449
ANKRD13A	2.69975	21.3463	2.60962	0.0176472	0.360775	-3.02023
CLEC11A	2.66103	24.0699	4.36208	8.74572e-05	0.00755412	1.40389
RINL	2.6577	20.6745	1.41635	0.186573	0.827713	-4.46169
DNAJC11	2.65482	21.723	1.64066	0.128704	0.757388	-4.30119
NCCRP1	2.59722	22.3665	2.1417	0.0500662	0.584387	-3.74916
XYLT2	2.54715	24.4159	4.24737	9.35784e-05	0.00788569	1.29889
SCAMP4	2.54464	21.8751	2.14307	0.0499379	0.584387	-3.74748
GLG1	2.52133	24.3907	4.02428	0.000196907	0.0136092	0.62465
KLK7	2.51155	22.3053	2.06043	0.0596878	0.623025	-3.86529
GNA14	2.50231	25.3547	2.16932	0.0463475	0.573945	-3.70129
APLP2	2.49764	26.5446	4.60546	2.60473e-05	0.00299979	2.45979
QSOX1	2.48799	25.7896	5.23953	2.94224e-06	0.000836801	4.47961
MAN1A1	2.46118	24.78	4.71923	1.93421e-05	0.00238668	2.74673
SLIRP	2.45735	21.9484	1.69118	0.116235	0.751162	-4.25216
SPTLC2	2.44837	29.9502	3.24003	0.00219356	0.087366	-1.53803
GNG10	2.43757	22.8978	3.3609	0.00325149	0.115813	-1.72212
CXCL3	2.42177	25.1847	5.87277	2.85641e-07	0.000328963	6.64083
TUBGCP3	2.41613	20.9967	1.41627	0.181784	0.820761	-4.49775
TRIM40	2.40858	20.6107	1.65983	0.122481	0.754109	-4.27907
FIS1	2.39764	23.7575	3.60667	0.00123212	0.0567595	-0.890774
FYCO1	2.39169	23.3904	2.50257	0.0242346	0.408442	-3.25835
IGFBP5	2.38992	21.5226	1.89202	0.0777367	0.6762	-4.05091
DCAF7	2.38937	21.7542	3.52101	0.00190823	0.0784873	-1.38015
SAMM50	2.38578	23.9871	3.5006	0.00131321	0.0596991	-0.9732
ADAMTSL2	2.38488	22.91	2.4259	0.0253014	0.42027	-3.29474
CDH1	2.38061	22.5695	2.27379	0.0360941	0.505801	-3.54845
LRRC17	2.35872	22.4671	2.2497	0.0387388	0.522609	-3.59283
SERPINE1	2.35607	29.7165	6.18211	8.60083e-08	0.000148579	7.75656
FAM174A	2.35581	22.6611	1.25546	0.237396	0.87163	-4.55657
EMC8	2.3511	21.9455	2.16381	0.0494316	0.584387	-3.75055
TFPI	2.34269	24.2379	4.27809	9.66573e-05	0.00795121	1.2971
CKMT1A	2.31856	21.6615	1.61574	0.131768	0.757388	-4.31521
SRPR	2.31164	22.7647	2.25677	0.0403268	0.531791	-3.60737
EFEMP1	2.30433	26.8363	4.75151	1.52697e-05	0.00211027	2.94912
LOXL3	2.29573	27.1884	4.92949	8.17775e-06	0.00166201	3.52733
SFT2D2	2.29166	20.545	2.9612	0.00867992	0.236135	-2.49741
IGFBP4	2.29062	23.4045	2.92715	0.00633733	0.193656	-2.28745
HBM	2.2904	23.5793	1.47065	0.168993	0.810028	-4.42807
UBE3C	2.27948	23.1742	2.0178	0.0528941	0.601149	-4.04221
RAP2C	2.27149	22.9786	1.48502	0.162978	0.804924	-4.41938
DNAJC3	2.24955	25.1485	5.43604	1.3949e-06	0.000672229	5.16957
RCN1	2.23818	22.0121	1.64283	0.124072	0.754109	-4.28929
RARRES1	2.23539	22.4166	2.72657	0.0112704	0.282424	-2.73657
MAN2A1	2.22761	26.3982	4.78562	1.44323e-05	0.00208762	3.00912
NID2	2.20594	28.3971	5.19777	3.1486e-06	0.000836801	4.41235
CPXM1	2.2004	24.0712	1.86087	0.0774064	0.6762	-4.06674
HMBS	2.19297	21.6922	1.31625	0.214467	0.856302	-4.53683
APP	2.1817	30.5826	5.68301	5.42169e-07	0.000468298	6.0459
PCSK6	2.17996	26.2789	4.73114	1.68892e-05	0.00219875	2.85996
PDGFA	2.17201	25.4905	4.79377	1.45016e-05	0.00208762	3.0084
VEGFC	2.14953	25.2727	4.597	2.83926e-05	0.0031644	2.38925
CLCC1	2.14724	22.1889	1.79501	0.0956282	0.696699	-4.14995
CLSTN1	2.14526	24.0711	3.26823	0.00215722	0.087366	-1.47269
FAM3C	2.12761	24.5933	4.19958	0.000102416	0.008229	1.19876
PDGFD	2.12293	24.1232	4.23574	0.00011062	0.00868622	1.1732
TIMP3	2.1225	24.873	3.14868	0.00318023	0.11566	-1.77668
PCOLCE	2.1192	22.5494	2.62611	0.0136167	0.308366	-2.88392
GTPBP1	2.10584	22.8509	1.8144	0.0861651	0.686101	-4.18231
CXCL5	2.09727	23.8722	4.53535	4.8962e-05	0.00469899	1.92623
SCFD2	2.09258	22.2849	1.48853	0.160165	0.798523	-4.41789
IGFBP6	2.05953	23.3317	1.93323	0.0698739	0.657706	-3.98359
HYPK	2.05302	23.3705	1.30662	0.217609	0.861595	-4.54337
CALU.1	2.05239	23.7886	4.10595	0.000204796	0.0136092	0.6502
SERPINE2.1	2.02144	26.8926	3.81906	0.000352119	0.0221195	0.0678586
NID1	2.01991	31.3229	5.39334	1.55654e-06	0.000672229	5.06629
ITSN2	2.01826	21.5898	2.49068	0.0200113	0.384105	-3.17995
PRRC2A	2.00155	32.8565	1.26761	0.230731	0.866394	-4.56959
IRAK4	1.99859	22.6311	3.07598	0.00426104	0.144332	-1.97571
TIMP1	1.99298	30.1785	5.46642	1.19433e-06	0.000672229	5.31227
BLOC1S1	1.98677	22.9631	1.76256	0.0995245	0.7088	-4.18478
SPTA1	1.98618	26.4747	3.19007	0.00240785	0.0914188	-1.66418
PF4	1.98427	34.0442	5.0079	6.1966e-06	0.00142728	3.78443
PLIN2	1.98389	21.4632	1.27756	0.227324	0.866394	-4.56295
PDGFB	1.98145	25.0082	3.58597	0.000807332	0.0404251	-0.631531
ST6GAL1	1.96952	23.4754	3.50128	0.0011285	0.0526888	-0.88728
BLOC1S2	1.96878	21.5628	1.0492	0.318383	0.930716	-4.66785
IGFBP1	1.96783	23.4183	1.33734	0.205574	0.844941	-4.53099
TAF15	1.96342	23.0295	1.04635	0.319638	0.930716	-4.6693
IGF2	1.96327	23.6084	5.31032	3.0544e-06	0.000836801	4.44989
FSTL1	1.95646	25.8568	3.95814	0.000225576	0.014705	0.474763
CHST12	1.9549	23.6541	2.46178	0.0197573	0.38135	-3.23807
FAM98A	1.95375	22.1796	1.85949	0.0838495	0.682055	-4.07869
MYH11	1.95229	23.9826	2.55723	0.0172424	0.354599	-3.05751
CTSW	1.95116	25.7724	4.52928	3.57002e-05	0.0038258	2.17844
RNASE4	1.94567	22.723	2.90556	0.00638982	0.193656	-2.34494
SEC14L5	1.94089	22.5439	1.24644	0.238115	0.872414	-4.58361
CDH13	1.94001	21.3448	1.30555	0.214057	0.8561	-4.56032
CYP20A1	1.93954	22.5139	2.67575	0.0129239	0.302288	-2.83356
DKK1	1.93954	22.1332	1.25307	0.228002	0.866394	-4.6104
HNRNPDL	1.93111	22.2014	2.18136	0.0452949	0.567007	-3.68567
EEF1E1	1.93004	22.7187	2.41294	0.0265994	0.435549	-3.32563
MMP1	1.92713	24.503	3.33711	0.00174958	0.073717	-1.30019
THBS1	1.92527	36.8177	5.28333	2.31538e-06	0.000799964	4.69762
CST3	1.92416	25.0253	4.99467	6.97381e-06	0.00150591	3.68116
RAB11A	1.91333	24.6622	1.42778	0.17664	0.813712	-4.51017
ARAF	1.90666	22.3639	1.37463	0.192189	0.835986	-4.55812
ZDHHC20	1.9062	21.3245	1.42128	0.176873	0.813712	-4.47374
NSDHL	1.90556	21.9532	2.46634	0.0222675	0.397016	-3.2129
ATP5S	1.90275	24.7565	1.75909	0.0912189	0.690446	-4.35201
COX6A1	1.90255	23.7882	1.77187	0.0915266	0.690446	-4.27533
SRGN	1.90011	29.8392	4.90567	8.89439e-06	0.00170723	3.4495
LIPA	1.89846	24.1672	2.4037	0.0230529	0.404303	-3.31849
VPS37B	1.89664	22.1765	2.07384	0.0534456	0.603468	-3.81637
PICALM	1.89587	23.3127	2.77191	0.00945699	0.253091	-2.63218
AIMP2	1.88705	22.6882	2.44098	0.0251031	0.418991	-3.28471
CTBS	1.8852	22.7036	2.5998	0.0170625	0.354599	-3.00376
SEC23IP	1.88246	24.3754	4.9189	1.1452e-05	0.00188412	3.23922
LTBP1	1.86384	32.5152	5.02547	5.82213e-06	0.00142728	3.84221
TGFB1	1.86281	30.7693	5.32985	1.95794e-06	0.00075163	4.85328
MT-CO3	1.86075	23.1747	1.16388	0.266788	0.903875	-4.65229
GHDC	1.85754	21.7671	2.56907	0.0192198	0.379201	-3.08391
MIEN1	1.85437	23.3536	1.45262	0.171628	0.813712	-4.46671
GBAS	1.85146	24.1278	3.26199	0.00289568	0.106432	-1.61394
ACSL1	1.8485	21.9994	2.56185	0.0167769	0.354402	-3.02789
C2orf47	1.83586	21.2964	0.978372	0.350595	0.932949	-4.70289
SH3PXD2B	1.83311	22.3308	1.98207	0.0637137	0.638134	-3.93914
DCN	1.83145	23.613	3.00871	0.0051572	0.166525	-2.12686
UQCR11	1.81328	24.8591	0.966338	0.356298	0.937396	-4.70866
ANG	1.81273	23.5078	3.62632	0.000671932	0.0362738	-0.496366
IGFBP3	1.8022	24.2287	1.57569	0.124588	0.754109	-4.74688
TAGLN3	1.80071	23.0101	1.08215	0.302	0.920495	-4.68692
ATXN10	1.77408	22.1469	1.63701	0.125293	0.755476	-4.31058
AGK	1.77387	23.2173	2.34439	0.0288858	0.4578	-3.41093
FAM91A1	1.76349	22.5511	2.05644	0.0522765	0.598921	-3.88401
CCL5	1.76327	30.078	4.71762	1.71827e-05	0.00219875	2.83991
CALU	1.75732	29.2254	4.37907	5.49304e-05	0.00486627	1.76663
C1orf228	1.75546	23.7346	1.08464	0.299104	0.920495	-4.70372
AGPAT1	1.75268	22.6851	2.19347	0.0423225	0.541571	-3.65692
S100A10	1.74077	22.2393	0.927696	0.375063	0.944165	-4.72683
PRCP	1.73529	21.3194	1.73241	0.10348	0.71936	-4.23962
FRYL	1.73413	21.9991	1.6003	0.131589	0.757388	-4.35539
EIF2B5	1.73173	23.2512	0.922875	0.377452	0.944165	-4.72906
F5	1.72603	31.2259	4.14723	0.000119353	0.00916368	1.05242
HERC4	1.72515	23.0269	2.4686	0.0207008	0.391533	-3.21642
FAHD1	1.72421	26.4093	0.957642	0.348131	0.932096	-5.27121
ABCD3	1.72049	22.8565	1.78174	0.089146	0.688083	-4.27269
WDR26	1.71703	22.078	2.16349	0.0426809	0.544142	-3.69595
DNAJC1	1.71698	22.4977	1.17077	0.262445	0.901419	-4.65706
CD58	1.7087	22.7299	1.41657	0.17822	0.815773	-4.55735
SPARC	1.70404	32.9083	4.83596	1.13647e-05	0.00188412	3.22251
IGFBP2	1.6991	24.2606	2.29507	0.0271698	0.438652	-3.63416
HPGD	1.69773	22.4187	1.38044	0.188842	0.832716	-4.57006
HBG1	1.69537	25.9398	2.57843	0.0130364	0.302288	-3.11717
PRSS23	1.69454	21.2218	1.81481	0.0860999	0.686101	-4.12544
UBE2G1	1.69393	23.9473	1.90704	0.0724547	0.665227	-4.06545
VWF	1.6915	32.8383	4.38459	5.39133e-05	0.00486627	1.78386
TNFSF13	1.68937	23.602	2.75966	0.00989473	0.259518	-2.63637
PROS1	1.68298	31.0296	4.8453	1.09982e-05	0.00188412	3.25286
MYH10	1.68202	21.7319	1.66726	0.114713	0.746388	-4.33752
LIN7C	1.68117	21.8538	2.06585	0.0542757	0.603468	-3.83605
BDNF	1.67539	24.5834	2.52256	0.0155103	0.339164	-3.19336
PSAP	1.67311	27.5312	4.49095	3.75469e-05	0.0038258	2.11758
ISLR	1.67146	23.1996	2.96162	0.00500933	0.164783	-2.22163
NDUFA3	1.67143	22.3326	1.31659	0.210434	0.849706	-4.60908
SYNJ2BP	1.67139	22.049	1.70772	0.108069	0.733584	-4.26809
TFAM	1.6664	22.549	2.43886	0.0228033	0.401966	-3.2649
RPLP2	1.66586	24.3974	2.42182	0.0214504	0.394209	-3.33756
DAG1	1.65407	25.6882	4.48741	3.89805e-05	0.00384794	2.0882
LNPEP	1.65217	22.0051	2.03668	0.0550242	0.603468	-3.88442
FBLN5	1.64673	24.5934	3.08919	0.00390707	0.134989	-1.92322
AP3S1	1.64381	22.5247	2.0005	0.0578416	0.613813	-3.97779
GLCE	1.64066	24.1716	2.60228	0.0125585	0.301317	-3.02799
GOLGB1	1.63434	25.9343	2.59165	0.0129813	0.302288	-3.06107
ADAM9	1.63384	22.3741	2.5369	0.0172326	0.354599	-3.06185
ABHD4	1.62333	21.9019	1.30808	0.213222	0.855614	-4.61643
EXOC6B	1.62266	24.904	2.60225	0.0140493	0.313163	-2.97382
MBOAT2	1.61825	22.0656	1.65714	0.116766	0.751261	-4.30488
EFTUD1	1.61389	21.4552	1.33809	0.203518	0.844608	-4.59038
SAR1B	1.60949	22.8152	1.53051	0.146479	0.770297	-4.46489
KIAA1211	1.60576	23.1797	3.24434	0.00227581	0.087366	-1.53112
HNRNPF	1.60015	22.6056	2.44685	0.0224075	0.397016	-3.251
MMRN1	1.59681	33.3164	4.79317	1.32024e-05	0.00207337	3.08375
PF4V1	1.5942	34.8434	4.49016	3.76489e-05	0.0038258	2.11508
GLS	1.59061	23.5884	2.26748	0.0288122	0.4578	-3.68305
CTDSPL	1.58869	22.7233	2.46378	0.0203628	0.388693	-3.2324
PPP2R5C	1.58482	23.198	2.21317	0.0334676	0.489961	-3.74189
NUCB1	1.5826	25.2319	4.08895	0.000150345	0.0112922	0.852505
SLC25A13	1.57918	22.4998	1.54287	0.142208	0.765309	-4.46754
LOX	1.57307	22.6581	1.40565	0.177669	0.815773	-4.62972
ALDH7A1	1.5689	22.0939	2.36946	0.0265189	0.435549	-3.39009
SDCBP	1.56289	23.8372	2.57556	0.0149705	0.331559	-3.02693
IARS	1.56109	22.7776	2.25736	0.0352266	0.503163	-3.56195
OLFML2A	1.55547	22.7645	1.58097	0.126885	0.757144	-4.61089
DDX3X	1.55445	24.1074	2.13621	0.0388068	0.522609	-3.92985
ACSBG1	1.55401	22.638	1.16552	0.264487	0.901793	-4.66067
RNASET2	1.55323	23.6889	3.25352	0.00224818	0.087366	-1.51563
HDHD3	1.55172	22.7289	2.24059	0.0331181	0.486907	-3.64713
ADAMDEC1	1.55103	23.8931	2.53795	0.0153526	0.337855	-3.14269
NUBP2	1.54974	22.2853	2.25591	0.0359477	0.505801	-3.56447
GALNT1	1.54841	22.7521	2.62371	0.0136941	0.308366	-2.90272
XPOT	1.54716	22.4619	1.47126	0.163082	0.804924	-4.50328
PEX19	1.54387	23.6725	1.07855	0.30015	0.920495	-4.80117
DPP7	1.54343	24.8948	3.57359	0.000789184	0.0402912	-0.643797
RAB8B	1.54333	24.5238	3.34333	0.00162831	0.0694545	-1.26446
FAM134C	1.539	23.3442	1.84247	0.0838215	0.682055	-4.11547
RIC8A	1.53475	22.3657	2.72744	0.0119602	0.290843	-2.75132
ANK1	1.5333	26.3679	2.63552	0.0109344	0.277781	-3.02052
EMILIN1	1.52767	28.9788	3.82438	0.000340945	0.0218142	0.0907234
ARMC1	1.51877	21.9603	0.819863	0.429445	0.957764	-4.82877
TRNT1	1.51104	21.9707	1.26932	0.226303	0.866362	-4.64945
PRKAG1	1.50832	23.8195	2.3115	0.0260163	0.430078	-3.6135
SORT1	1.50533	24.4763	3.35084	0.00148834	0.0659259	-1.23997
SLC43A3	1.50273	21.8096	1.87644	0.0732483	0.665227	-4.18213
CTSA	1.50049	28.7095	4.60278	2.55767e-05	0.00299979	2.47214
MFNG	1.50042	22.2177	0.927432	0.368226	0.940296	-4.82698
PDCL3	1.49993	21.3063	2.15701	0.0421075	0.541571	-3.73366
PSMF1	1.49895	24.0273	3.25587	0.00223344	0.087366	-1.50343
RTKN	1.49302	27.1464	2.7759	0.0083984	0.230289	-2.64095
GALNT10	1.48725	21.8848	1.69903	0.103307	0.71936	-4.32042
ALG5	1.48579	23.0926	1.42938	0.174574	0.813712	-4.52409
PEX14	1.48396	22.7036	2.4678	0.0207382	0.391533	-3.22256
TIMM9	1.48362	22.8419	2.50967	0.0188782	0.374852	-3.14625
NFU1	1.48245	22.1734	1.16743	0.263742	0.901793	-4.7328
AQR	1.4805	25.8475	2.90793	0.00526454	0.168417	-2.37757
MAN2B1	1.48011	23.8079	2.20016	0.0328381	0.484853	-3.88281
HPS1	1.4788	23.0379	1.16706	0.263885	0.901793	-4.73309
MFN2	1.47859	22.3986	1.97926	0.0588247	0.618893	-4.05357
HPSE	1.4785	29.0165	4.38776	5.33373e-05	0.00486627	1.79376
ECM1	1.47736	26.8021	3.98258	0.000204827	0.0136092	0.556879
TPMT	1.47691	22.227	1.93258	0.0624197	0.633375	-4.20754
MT-ND5	1.4759	22.8462	1.44875	0.167766	0.810028	-4.55086
CLASP2	1.47255	24.7784	1.12224	0.277213	0.911079	-4.93743
AP1S2	1.46675	23.7502	2.76563	0.00991502	0.259518	-2.65376
TIMM44	1.46463	21.5618	1.46803	0.158316	0.79605	-4.62274
SNX24	1.46067	20.6314	1.37492	0.190511	0.835986	-4.57518
LNP	1.45931	22.7485	1.99562	0.0590037	0.618893	-3.97597
UBA5	1.45482	22.8962	2.50054	0.0178663	0.363106	-3.17438
DYNC1LI1	1.45346	22.4834	2.60996	0.0136345	0.308366	-2.9656
RILPL2	1.45294	22.5539	1.98959	0.0591128	0.618893	-3.98042
SPTB	1.4461	28.5177	2.80938	0.00689133	0.204364	-2.61556
COL1A2	1.43987	21.8562	1.75067	0.0944848	0.696045	-4.32772
DYRK1A;DYRK1B	1.43953	21.5263	1.10831	0.286188	0.914688	-4.8041
PDE12	1.43758	21.2675	1.41903	0.173791	0.813712	-4.64207
RNF170	1.4366	23.0606	1.01826	0.32563	0.930716	-4.87268
SLC2A1	1.42888	24.5993	2.48945	0.0168226	0.354402	-3.27261
APOOL	1.42457	23.0065	1.56884	0.136048	0.758453	-4.45161
FAM120A	1.42353	21.9547	1.90192	0.0715623	0.665063	-4.09483
CALML3	1.42303	23.2608	0.972022	0.348558	0.932096	-4.78509
LTBP1.1	1.42068	24.9825	3.46216	0.00109095	0.0516332	-0.944007
CTNNB1	1.42025	23.4324	0.699764	0.498392	0.962732	-4.88282
TMEM173	1.42024	21.8638	1.91652	0.0695797	0.657706	-4.07987
SPRR1B	1.41645	20.8236	0.913321	0.380369	0.944165	-4.78179
UBXN1	1.41565	23.9685	2.53444	0.0161629	0.351212	-3.128
NME4	1.41278	21.9041	2.17131	0.042009	0.541571	-3.69986
TMEM11	1.41006	22.7523	1.75143	0.0967371	0.699219	-4.26412
GRN	1.40939	22.155	2.03999	0.0499024	0.584387	-4.024
TMEM14C	1.40641	22.8969	2.3774	0.0237522	0.407196	-3.42215
MPC1	1.40394	22.706	1.98739	0.0613577	0.629053	-3.9638
NDUFB10	1.40051	22.5416	2.17559	0.03959	0.528121	-3.71152
SPP2	1.39887	22.3318	4.1276	0.000179746	0.0132133	0.758672
LRCH3	1.39494	21.2581	1.1371	0.275766	0.911079	-4.7566
TLDC1	1.39258	22.804	0.894089	0.390136	0.947905	-4.79179
LSM1	1.39127	23.3499	2.64753	0.0118258	0.290447	-2.91008
TGFBI	1.39127	26.2291	2.60016	0.0120378	0.290843	-3.09571
MTX1	1.38999	22.5086	0.961141	0.355193	0.936073	-4.77832
KLK10	1.38746	22.2995	1.58284	0.132822	0.757388	-4.42291
RAB13	1.38691	23.61	1.93346	0.064503	0.641058	-4.11749
EMC1	1.38595	22.8641	1.8553	0.0775344	0.6762	-4.18128
SDC4	1.37546	25.1141	3.05507	0.00354046	0.123558	-2.00789
PIP4K2C	1.37461	22.1261	1.32782	0.203876	0.844608	-4.67186
HLA-E	1.37091	24.7069	1.93789	0.0600612	0.623626	-4.28094
PLOD1	1.36853	22.3161	1.60086	0.124956	0.754762	-4.47542
INAFM2	1.36845	23.9838	1.47053	0.158527	0.79605	-4.60459
SSFA2	1.36753	21.9847	1.76698	0.0950036	0.696699	-4.23223
COCH	1.36562	23.6812	1.99949	0.0523514	0.598921	-4.1746
PDGFC	1.36226	23.1596	2.02206	0.0515528	0.593799	-4.06238
LRBA	1.36152	22.2428	1.24912	0.23337	0.866394	-4.66637
ATP13A1	1.36092	22.8552	1.26121	0.222368	0.86341	-4.80093
NPM1	1.35999	21.9817	1.75743	0.0940154	0.695162	-4.30164
PKP1	1.35881	23.282	2.12992	0.0411773	0.536859	-3.87354
COMMD2	1.35248	21.9837	0.888684	0.391403	0.948917	-4.81872
PPP1R18	1.35231	21.4471	1.54272	0.14113	0.763842	-4.50356
TNXB	1.35094	23.8349	2.44692	0.0182732	0.367057	-3.38626
RARRES2	1.34624	27.3991	3.62213	0.000644642	0.0359713	-0.489739
ZC3HAV1	1.34503	23.4559	2.48912	0.0167384	0.354402	-3.27719
CPB2	1.34081	25.9412	3.66018	0.000572573	0.0335295	-0.381914
UBAC2	1.34005	22.5809	0.714145	0.491207	0.959491	-4.81648
COL6A1	1.33839	22.4616	1.22299	0.241288	0.877868	-4.73699
WFDC1	1.33812	20.9602	1.20686	0.24725	0.886679	-4.72381
ABCB7	1.33738	21.7225	1.60595	0.125527	0.755568	-4.4554
ARHGAP21	1.33392	19.4172	1.0839	0.29942	0.920495	-4.75671
MAN1B1	1.33318	22.2154	1.21634	0.236101	0.870576	-4.78065
GALNT2	1.33075	24.5714	2.82341	0.00693865	0.204364	-2.55598
SLC4A1	1.32886	28.2392	2.16179	0.0352433	0.503163	-4.00561
RBPMS2	1.32122	23.307	1.95718	0.0619723	0.633375	-4.07142
CTSD	1.32034	27.2734	3.63477	0.000627936	0.0359713	-0.458888
PMPCB	1.31733	21.9774	1.26868	0.222518	0.86341	-4.69641
LPCAT3	1.31665	24.0006	2.04677	0.0484347	0.584125	-4.05152
LAMB1	1.3133	23.2617	3.22371	0.00227336	0.087366	-1.57878
ILVBL	1.3127	22.5156	1.47729	0.151533	0.78094	-4.77184
VPS37C	1.31146	20.8464	0.84472	0.415997	0.957764	-4.81668
RAB30	1.31092	23.7548	2.02757	0.0498192	0.584387	-4.10693
TTC37	1.30953	21.4811	1.48377	0.157103	0.792395	-4.54639
APOBEC3C	1.30863	20.3941	0.697396	0.50119	0.962732	-4.82268
NDUFA7	1.30722	22.6789	1.78998	0.0877733	0.686101	-4.27339
COL6A3	1.30643	22.6959	1.14735	0.262471	0.901419	-4.84569
RPS16	1.30643	23.8681	1.44209	0.166294	0.810028	-4.64776
MTX2	1.30544	21.765	1.25164	0.229661	0.866394	-4.70065
VPS39	1.30537	22.375	1.61084	0.124453	0.754109	-4.44943
HBQ1	1.30512	21.7759	0.954424	0.357063	0.937396	-4.79552
EXTL2	1.30315	22.5165	1.25028	0.22899	0.866394	-4.76883
LGALS3BP	1.29883	26.1848	3.78614	0.000385076	0.0237578	-0.0204054
CFHR5	1.29722	23.4212	1.87871	0.069372	0.657706	-4.30583
CSDE1	1.2966	21.9724	2.80859	0.00839135	0.230289	-2.55889
GIGYF2	1.29611	23.6982	2.20744	0.0374549	0.513519	-3.66298
SDF4	1.29461	22.8358	1.29004	0.210333	0.849706	-4.79469
CTSC	1.29441	26.5333	3.46073	0.0010584	0.0507886	-0.939495
CUL2	1.29357	24.131	1.82374	0.0766989	0.6762	-4.43004
TUBB8	1.29327	27.0629	2.03802	0.0485221	0.584125	-4.10325
NAA25	1.29241	23.9964	2.21263	0.0346327	0.498567	-3.6587
GOLIM4	1.29155	22.9597	2.60351	0.0127749	0.302288	-3.02513
MARK2	1.287	22.4682	0.916625	0.377149	0.944165	-4.80345
UXS1	1.28494	23.5211	2.42846	0.0195067	0.380765	-3.38866
HUWE1	1.28395	23.2877	2.2529	0.0294021	0.463055	-3.75003
IDH3B	1.28304	22.9363	2.51003	0.0169709	0.354599	-3.18261
FAM195B	1.28254	22.0156	0.959389	0.350681	0.932949	-4.81646
ACSL4	1.27969	22.7677	2.05358	0.0479699	0.584125	-4.02818
TPP1	1.27689	26.0879	3.62675	0.000652411	0.0359713	-0.486364
GPX7	1.27539	22.611	1.67428	0.107524	0.732731	-4.43714
SNX5	1.27236	22.933	1.70639	0.0993431	0.7088	-4.49625
PAK2	1.27234	26.2106	2.92259	0.00505556	0.164783	-2.34167
TTC9C	1.2713	23.0039	1.4573	0.161221	0.800316	-4.65447
FHL3	1.26998	22.6956	1.58311	0.124182	0.754109	-4.70323
CSTA	1.26982	22.7028	1.12137	0.276735	0.911079	-4.97688
PANX1	1.26927	23.2533	2.17134	0.0369414	0.510531	-3.80013
RPL5	1.26724	21.2943	0.964565	0.353543	0.933982	-4.83705
NDUFS2	1.26208	23.0819	1.85011	0.0741146	0.665227	-4.32393
SH3GLB1	1.26111	24.3358	2.16205	0.0363359	0.506212	-3.91731
CASP4	1.25813	22.0087	1.58103	0.128699	0.757388	-4.55203
SULT2B1	1.25182	22.5796	1.59057	0.128956	0.757388	-4.46423
DAGLB	1.25134	22.1761	0.976932	0.343928	0.932096	-4.97589
CXCL12	1.24912	22.9368	1.82598	0.0784719	0.6762	-4.2817
CNTN1	1.24808	25.1584	1.24929	0.225865	0.866362	-4.82191
STOML2	1.24758	24.3802	1.91449	0.063721	0.638134	-4.28676
KRT6B	1.2467	20.8893	0.803679	0.438355	0.957764	-4.83648
PLBD2	1.24666	21.8331	1.81722	0.0827283	0.682055	-4.2319
PSMC3	1.24185	24.6771	2.35947	0.0224021	0.397016	-3.57403
DPM1	1.2417	22.6598	2.04305	0.0505048	0.587523	-3.97731
TARDBP	1.24142	21.8489	2.33045	0.0280897	0.451395	-3.46211
TMEM43	1.23945	24.3333	1.7476	0.088792	0.688083	-4.57519
RPS17	1.23862	21.4191	1.82178	0.0814248	0.682055	-4.26231
ATP5J	1.23835	24.6703	1.61991	0.113277	0.743681	-4.79292
CDIPT	1.23727	22.7534	2.13995	0.0408509	0.534803	-3.83504
LY75	1.23706	23.7664	0.976382	0.347888	0.932096	-4.82943
UBE2F	1.23576	23.0997	1.54791	0.133653	0.757809	-4.69389
SLC39A7	1.23545	22.3369	0.658401	0.524908	0.972051	-4.83663
STK10	1.2347	23.1194	2.30243	0.0270105	0.438129	-3.61182
NCKIPSD	1.23466	24.0853	2.16098	0.03616	0.505801	-3.94178
PPBP	1.23321	36.9499	3.71657	0.00047979	0.029082	-0.220937
GFPT1	1.23313	22.4378	0.82478	0.425371	0.957764	-4.85217
PSMC1	1.22999	24.3032	2.58834	0.0129281	0.302288	-3.07709
FKBP4	1.227	21.8586	0.857956	0.4075	0.957764	-4.83507
HADHA	1.2268	26.722	1.96161	0.0553689	0.603468	-4.3562
FGB	1.22602	35.9668	3.61655	0.000655916	0.0359713	-0.505498
CAST	1.22531	22.7829	2.25346	0.0296194	0.463055	-3.73682
PSMD11	1.22523	26.749	3.28711	0.00181497	0.0755511	-1.41008
GGA3	1.2249	21.377	1.76029	0.0928031	0.694014	-4.31451
NDUFA6	1.22337	22.8789	2.36261	0.0238071	0.407196	-3.47978
CRTAP	1.22214	22.4101	2.27319	0.0298296	0.464241	-3.61755
LOR	1.22129	20.9514	1.02836	0.322303	0.930716	-4.8379
GSTT2B;GSTT2	1.22059	23.4257	1.12368	0.275778	0.911079	-4.91885
ACAD9	1.21812	22.6828	1.8752	0.0701619	0.657706	-4.26874
SLC18A2	1.21689	23.7363	1.55773	0.135657	0.758453	-4.51721
FGA	1.21073	36.1335	3.66997	0.000555318	0.0330797	-0.354068
IGKV2D-28	1.21011	23.4075	0.644893	0.533277	0.975553	-4.8413
HEXB	1.20997	24.4383	3.51108	0.000907859	0.0448093	-0.800538
NUBP1	1.202	22.0934	1.59905	0.12463	0.754109	-4.51512
CANT1	1.20188	23.9349	1.57629	0.128517	0.757388	-4.58927
UQCRH	1.19806	24.167	2.16999	0.0368466	0.510531	-3.84219
ESAM	1.19573	27.7499	3.47823	0.00100358	0.0488361	-0.891346
HBD	1.19471	30.7389	2.77566	0.00754703	0.217292	-2.69561
FGD4	1.19259	23.63	2.52749	0.0165965	0.354402	-3.13742
HTATIP2	1.19172	23.1087	1.73198	0.0965727	0.699219	-4.35861
ERGIC1	1.19171	23.7886	1.59199	0.121812	0.754109	-4.70524
ELOVL1	1.18926	23.3042	0.809833	0.433589	0.957764	-4.85968
TREML2	1.18863	22.8689	1.1529	0.268035	0.903875	-4.76844
ANAPC4	1.1872	21.282	0.744058	0.472207	0.959491	-4.86375
PDLIM2	1.18696	23.1868	1.198	0.249302	0.887977	-4.74734
SYNRG	1.18464	27.1325	1.05762	0.309245	0.926726	-4.81666
LGALS8	1.18408	22.5027	2.42651	0.0218932	0.396027	-3.30936
MAGED2	1.17999	23.2983	2.02252	0.0496517	0.584387	-4.15894
CTSB	1.17922	23.0721	1.58493	0.125982	0.756265	-4.61077
EGF	1.17911	24.5087	2.22173	0.0306638	0.468776	-3.88537
PAPSS1	1.17905	22.6243	1.31729	0.203271	0.844608	-4.81032
C8B	1.17699	26.4781	4.00201	0.000192279	0.0136092	0.614811
CRTAC1	1.17652	25.1473	1.48124	0.148582	0.774286	-4.87346
L2HGDH	1.17605	22.6591	1.71364	0.101204	0.712357	-4.36528
PCCA	1.176	22.5012	2.2145	0.0344905	0.498567	-3.71434
NDUFS5	1.17487	22.2605	1.62643	0.116316	0.751162	-4.56388
CUL1	1.16956	22.1305	1.98735	0.0578695	0.613813	-4.01834
SET;SETSIP	1.16946	22.0495	1.18843	0.25294	0.89114	-4.80147
DAD1	1.16931	24.3949	1.96873	0.0552795	0.603468	-4.28102
IPO9	1.16886	22.3257	1.37088	0.181634	0.820761	-4.91427
NDUFA10	1.16834	23.7204	1.81098	0.0812164	0.682055	-4.34223
FAM49A	1.16822	24.9735	2.38367	0.0241169	0.408442	-3.3887
ITFG3	1.16782	23.1158	1.94472	0.0611833	0.629053	-4.16495
PCK2	1.16609	22.0855	1.46957	0.1536	0.785044	-4.75835
SURF4	1.16398	24.4148	1.79427	0.0802997	0.682055	-4.54021
FGG	1.16226	35.8492	3.58025	0.000733955	0.0390125	-0.607627
SEMA7A	1.15838	22.3739	0.617327	0.550593	0.981774	-4.85056
GDPD3	1.15766	22.3606	1.38446	0.183949	0.823686	-4.65194
SAMD14	1.15765	22.8718	1.61859	0.119071	0.754109	-4.53389
EIF5B	1.15761	22.7909	1.8716	0.070103	0.657706	-4.31845
RMDN3	1.15727	21.7296	1.31649	0.203536	0.844608	-4.81118
MST1	1.15706	22.6636	2.63968	0.0112806	0.282424	-2.97162
PPP1R3E	1.15635	22.7694	1.79946	0.0810503	0.682055	-4.44624
BLOC1S4	1.15584	21.3301	1.15378	0.266447	0.903875	-4.78462
ATP6V0A1	1.15509	24.5008	1.72995	0.0921659	0.692246	-4.59178
MGAT4B	1.15484	21.7563	1.8918	0.0688394	0.657706	-4.23026
OPHN1	1.1501	22.2156	1.24516	0.230819	0.866394	-4.79136
CETP	1.14493	22.4611	1.3404	0.191219	0.835986	-4.92311
MFF	1.14456	23.2657	1.7563	0.0891852	0.688083	-4.45915
PLXDC2	1.14008	26.8579	3.32445	0.00159397	0.0688396	-1.3093
ACOT8	1.13918	22.2208	1.62684	0.120099	0.754109	-4.44984
KCMF1	1.13893	22.2358	1.78798	0.0845435	0.683914	-4.393
DAP	1.13654	24.4477	1.50184	0.147251	0.773177	-4.67535
TMED3	1.13473	22.7931	1.85143	0.0739195	0.665227	-4.31353
STXBP5	1.13469	25.2319	1.44746	0.15534	0.791595	-5.0593
RILP	1.13402	21.9046	1.57499	0.130088	0.757388	-4.51648
TBC1D20	1.13357	21.3389	1.12195	0.280539	0.912162	-4.79331
TOM1L2	1.13307	25.5223	1.4762	0.146267	0.770297	-5.10918
CFD	1.13063	24.0685	3.08987	0.00323494	0.115813	-1.91932
SUMF2	1.12985	22.6072	2.36497	0.0236769	0.407196	-3.47197
ATG9A	1.12981	22.0701	2.05555	0.0492016	0.584387	-3.95657
PIK3CG	1.12821	23.3963	1.87465	0.066787	0.649997	-4.4996
KCNA2;KCNA1	1.12782	22.1787	1.43468	0.167495	0.810028	-4.68049
MYCBP	1.12656	24.0557	2.11971	0.0399589	0.528958	-3.98977
TIA1	1.12283	22.0208	0.852149	0.408306	0.957764	-4.8628
ANKMY2	1.12255	22.5677	1.60273	0.122543	0.754109	-4.53172
UBAP2L	1.11602	21.9174	1.61071	0.120228	0.754109	-4.5561
ARL1	1.1149	23.0569	1.64627	0.111667	0.743681	-4.56088
ERBB2IP	1.11478	25.3872	2.22544	0.0305757	0.468776	-3.85845
DENND3	1.1141	23.2799	1.54523	0.130542	0.757388	-4.88876
TMEM109	1.11288	25.1864	1.79774	0.0786208	0.6762	-4.61049
HIST1H1E;HIST1H1C;HIST1H1D	1.11226	23.1387	1.00919	0.328715	0.930716	-4.89857
IKBIP.1	1.11141	23.0299	1.74165	0.0914323	0.690446	-4.50133
ESYT2	1.11107	24.9662	1.60125	0.116293	0.751162	-4.87958
PI4KA	1.1101	22.6868	1.45165	0.15805	0.796009	-4.81552
UBE2L6	1.10993	21.8349	0.709703	0.492441	0.959491	-4.87863
RAB31	1.10947	22.733	1.6674	0.104576	0.722619	-4.64025
FES	1.10923	22.7135	1.18654	0.250695	0.888774	-4.90243
BCAP29	1.10889	23.607	1.78551	0.081731	0.682055	-4.55571
ALDH4A1	1.1034	23.6869	2.21837	0.03138	0.475517	-3.85637
ELMO1	1.10264	23.5282	1.81681	0.0788737	0.6762	-4.39186
PTTG1IP	1.10214	24.1084	2.21067	0.0326725	0.484478	-3.81877
EPB41	1.09907	25.8229	2.37885	0.0210609	0.391736	-3.56853
TMEM63A	1.0984	25.196	1.9013	0.0636535	0.638134	-4.41086
SLC25A1	1.09768	23.9442	1.84328	0.0734944	0.665227	-4.41377
EXOC3L4	1.09622	22.9983	1.44952	0.156873	0.792395	-4.92913
DYNC1H1	1.09219	23.9844	1.89745	0.0634183	0.638134	-4.47892
ALDH3A2	1.09097	22.0501	1.48153	0.156587	0.792395	-4.57314
ALG11	1.09079	21.604	0.581309	0.573693	0.981774	-4.86211
FUT8	1.09053	24.1537	1.95607	0.0565234	0.608375	-4.33307
OGDH	1.08812	24.6051	1.79786	0.0787402	0.6762	-4.59042
AP3M1	1.08676	23.244	1.57759	0.123367	0.754109	-4.80997
ATP6V1D	1.08655	22.0415	1.55958	0.135219	0.758453	-4.53302
KRAS	1.08592	24.4525	2.06742	0.044326	0.558019	-4.12929
RHOC	1.08518	25.2913	2.45451	0.0181176	0.366061	-3.34182
MAX	1.08496	21.5223	0.68078	0.509879	0.965808	-4.89069
PLOD3	1.0807	23.5861	1.95672	0.0570236	0.611853	-4.2875
SELENBP1	1.07756	24.1511	1.98178	0.0547394	0.603468	-4.20598
CNIH4	1.07634	23.2767	0.873644	0.397966	0.951712	-4.94199
RABGAP1	1.0747	23.7911	1.88488	0.06619	0.64963	-4.4177
CHP1	1.07119	22.7666	1.99675	0.053638	0.603468	-4.14835
PITRM1	1.07093	23.9033	1.62262	0.111066	0.742699	-4.90491
HIST1H4A	1.07082	23.7602	1.71117	0.0937611	0.695162	-4.72855
GNAI1	1.06842	23.0857	1.31577	0.203772	0.844608	-4.81195
MTMR9	1.06769	20.5053	1.04688	0.311553	0.927755	-4.87008
PLXNB2	1.06749	23.7762	1.77248	0.0838996	0.682055	-4.57032
EIF3G	1.06605	22.2682	2.4115	0.0215819	0.394527	-3.37058
ETHE1	1.06479	24.494	2.23044	0.0304113	0.468776	-3.83256
CTPS2	1.06199	22.7567	1.78183	0.0836671	0.682055	-4.47888
CFHR2	1.06195	24.3238	2.9479	0.00477655	0.160223	-2.27206
ARHGEF1	1.05966	22.5149	1.38129	0.179828	0.819175	-4.86592
GTPBP2	1.0586	25.0996	1.51612	0.13695	0.758453	-4.97595
ITPKB	1.05731	21.9162	1.55044	0.132201	0.757388	-4.7312
GAK	1.05704	20.8842	0.86286	0.400833	0.952368	-5.0881
IDH3G	1.05679	22.6959	1.83462	0.0758253	0.675887	-4.37588
NPLOC4	1.05494	24.5751	1.89989	0.0639883	0.638959	-4.40925
ARG1	1.05483	23.4253	1.4333	0.160362	0.798523	-5.01191
IGBP1	1.0548	22.114	1.34232	0.19441	0.838559	-4.80437
LRRC8D	1.05465	23.9345	0.976271	0.335997	0.931629	-5.45391
ST3GAL6	1.05371	26.3361	3.55516	0.000792996	0.0402912	-0.67786
UBE2J1	1.05269	24.0359	1.97052	0.0556986	0.604137	-4.24247
TRAPPC10	1.05136	22.2866	0.735265	0.476112	0.959491	-4.96939
RAB38	1.05072	23.8019	1.63094	0.112365	0.743681	-4.69879
STXBP1	1.0501	23.1643	1.05369	0.302447	0.920495	-5.20699
GORASP2	1.04936	22.9785	1.53064	0.136633	0.758453	-4.75386
TOMM7	1.04879	22.632	1.11397	0.280645	0.912162	-4.91208
MTMR12	1.04538	23.5649	1.76032	0.0849771	0.684373	-4.66003
HBA1	1.04381	36.2349	2.80467	0.00697972	0.204364	-2.62679
ALG10;ALG10B	1.04364	23.3999	1.11794	0.277411	0.911079	-5.00988
TMEM41A	1.04007	22.0735	0.84468	0.41459	0.957764	-4.91004
GYPA	1.03891	24.2389	1.88131	0.069612	0.657706	-4.2526
HSDL1	1.03721	23.2711	1.62806	0.113912	0.743681	-4.65475
ERBB2IP.1	1.03617	22.306	0.65619	0.524992	0.972051	-4.90058
COPG2	1.03447	22.9939	1.70523	0.0987821	0.7088	-4.5303
MCU	1.03382	25.9844	1.92101	0.0605388	0.624362	-4.41613
FAHD2A;FAHD2B	1.03278	22.1941	2.02778	0.0506785	0.587564	-4.06836
CLU	1.03125	31.8239	3.15677	0.00260609	0.0968176	-1.75102
PKHD1L1	1.03096	26.5272	2.41268	0.0193168	0.379201	-3.50309
ENDOD1	1.03056	28.5404	2.89362	0.00547633	0.172006	-2.41251
RAB6A.1	1.03011	25.5688	2.03341	0.0472133	0.579557	-4.23372
FNTA	1.03006	22.735	1.71027	0.0957835	0.696699	-4.62367
TNPO1	1.0298	25.0665	1.34781	0.184025	0.823686	-5.26998
CUL3	1.02893	23.3308	1.8786	0.0691129	0.657706	-4.31624
HLA-G	1.02742	24.9887	1.57983	0.123099	0.754109	-4.79611
C2CD2L	1.02667	23.0235	1.79755	0.0826096	0.682055	-4.38668
ATP5C1	1.02544	25.3247	1.60994	0.113946	0.743681	-4.90431
MLKL	1.02472	22.788	1.51577	0.144369	0.769747	-4.63373
RABL3	1.02442	22.6371	1.32075	0.19802	0.841149	-4.97966
RAB33A	1.02348	22.9906	1.95737	0.0572773	0.612672	-4.25778
SEC24B	1.02266	21.8746	0.707328	0.492688	0.959491	-4.90801
HSP90AB2P	1.02129	25.1784	1.36205	0.186864	0.827713	-4.83514
SF3B3	1.02047	22.3558	0.770009	0.455985	0.959363	-4.95132
STK26	1.02035	23.3311	1.89826	0.0656645	0.648202	-4.29584
VPS18	1.01874	21.5243	1.79043	0.085922	0.686101	-4.3256
ABCE1	1.01792	23.5448	2.01959	0.0499675	0.584387	-4.16955
SLC25A24	1.01661	23.4714	1.53332	0.133235	0.757388	-4.91645
NCLN	1.01617	22.424	1.41517	0.169274	0.810028	-4.81498
HACD3	1.016	24.3891	1.15629	0.261078	0.900223	-5.00675
CYB5B	1.01521	24.8396	1.77214	0.0837722	0.682055	-4.57052
IGFALS	1.01418	25.795	2.47744	0.0163835	0.353781	-3.37153
IDI1	1.01416	21.4966	0.904388	0.382039	0.944165	-4.92244
CD38	1.0136	20.7788	1.63339	0.117903	0.754109	-4.45773
PITPNC1	1.01309	22.2551	1.39758	0.175479	0.813712	-4.82271
GNAS	1.01117	23.2276	1.43426	0.163341	0.805056	-4.84369
EIF2AK2	1.01011	22.4413	0.53831	0.601948	0.990242	-4.87508
GLS.1	1.01009	21.9785	0.907818	0.378172	0.944165	-4.97078
ATP2C1	1.00977	24.3693	1.51925	0.136732	0.758453	-4.93936
GNL1	1.0097	21.5918	1.16726	0.258198	0.897215	-4.93394
EBP	1.00935	24.0515	1.87274	0.0694372	0.657706	-4.3513
MYO1G	1.00873	25.3715	1.06577	0.297508	0.920495	-5.17473
ARHGAP25	1.00584	22.4843	1.53231	0.13701	0.758453	-4.72843
TGOLN2	1.00492	23.8108	2.64913	0.0106537	0.276755	-2.98026
GP5	1.00475	32.4796	3.56429	0.000771006	0.0402912	-0.652338
VPS25	1.00426	22.7144	1.88688	0.0672244	0.650589	-4.29673
GBF1	1.00257	22.3916	1.34822	0.190623	0.835986	-4.86756
CCDC9	1.00164	21.245	1.05118	0.309638	0.926726	-4.86677
SDHC	1.00025	23.312	0.947686	0.35724	0.937396	-5.0268
TRIM4	0.998067	21.8806	0.838542	0.416689	0.957764	-4.9636
B2M	0.996413	30.1258	2.74279	0.00824106	0.22962	-2.77294
SPCS1	0.996172	23.378	1.52325	0.140164	0.763842	-4.68075
GNAZ	0.995402	26.1527	1.74285	0.0873671	0.686101	-4.73257
MYADM	0.993804	24.2309	1.67999	0.0998644	0.7088	-4.76895
COPS2	0.992807	24.3812	1.97576	0.0540489	0.603468	-4.30131
IFI35	0.992788	21.7375	1.65068	0.11032	0.741396	-4.55232
PPME1	0.989823	22.7264	1.77645	0.0838456	0.682055	-4.52297
COPZ1	0.989822	24.0165	1.83781	0.0736844	0.665227	-4.45645
SPCS2	0.98916	24.6879	1.57312	0.123164	0.754109	-4.88822
ACTL6A	0.987622	22.4093	0.828465	0.42217	0.957764	-4.96966
TTYH3	0.987228	24.1339	2.21973	0.0308949	0.470229	-3.88476
LAMC1	0.986597	24.3087	2.06411	0.0444154	0.558019	-4.15618
RHOT2	0.98509	22.6661	1.235	0.229209	0.866394	-5.00542
STON2	0.984469	23.9157	1.97667	0.0535892	0.603468	-4.32944
ARHGAP17	0.98321	23.3615	1.70014	0.100122	0.708856	-4.52254
C2CD5	0.982647	21.8775	1.1794	0.255303	0.893691	-4.853
CA1	0.982568	30.4269	2.19745	0.0322842	0.482866	-3.95048
TNFAIP8	0.982396	21.7533	1.5517	0.134289	0.757809	-4.63247
STRN3	0.980691	24.1257	2.04244	0.0469707	0.579557	-4.16301
NDUFC2	0.980436	23.7737	1.68227	0.102201	0.714789	-4.61018
GRPEL1	0.979992	21.2214	1.15475	0.263155	0.901419	-4.93254
ATG3	0.977415	21.787	1.20635	0.241645	0.877868	-4.91761
SIDT1	0.976196	22.3766	0.847187	0.408547	0.957764	-5.03831
GOPC	0.976178	21.7096	1.70978	0.098303	0.707577	-4.4949
NDUFA11	0.974193	22.6202	1.6001	0.124397	0.754109	-4.52767
BAX	0.973923	23.4741	1.77854	0.0825251	0.682055	-4.58803
CBFB	0.973727	21.718	1.38447	0.18212	0.820761	-4.71671
EIF3D	0.972566	23.1875	2.06215	0.0482012	0.584125	-3.96801
AUP1	0.971177	20.8458	1.25252	0.224711	0.866362	-4.90031
EPRS	0.970113	23.8215	2.23338	0.0300131	0.465001	-3.84964
CD82	0.96983	22.375	1.52904	0.137027	0.758453	-4.77639
CMTM6	0.969129	24.6265	1.52423	0.138221	0.760434	-4.78279
TDRP	0.965096	23.2164	1.55044	0.129078	0.757388	-4.88566
DNAJB11	0.964935	25.7209	2.37879	0.0210643	0.391736	-3.56867
DNAJA1	0.963418	23.2782	1.50307	0.141272	0.763842	-4.93476
NUCB2	0.96316	25.7759	2.79308	0.00720138	0.209082	-2.65433
EMC7	0.962902	23.0765	1.35535	0.188958	0.832716	-4.84977
TREML1	0.961229	28.9678	2.76698	0.00772489	0.220574	-2.7161
ACAA2	0.960796	22.9252	1.98502	0.0547659	0.603468	-4.17292
ACSS2	0.960417	22.5452	1.58129	0.123909	0.754109	-4.72127
TMCO1	0.959757	22.0014	0.98757	0.33993	0.932096	-4.92769
ABCC1	0.958783	22.2561	1.23209	0.230823	0.866394	-4.97764
TRAPPC6B	0.958555	23.9387	1.88135	0.0658521	0.648202	-4.49012
BET1L	0.956788	22.3378	1.36946	0.18457	0.823686	-4.8336
MPDU1	0.955234	24.3044	1.5081	0.145047	0.770044	-4.67614
ATP6V1C1	0.95461	24.0785	1.78532	0.0807795	0.682055	-4.61979
LRCH4	0.954513	23.1276	1.65753	0.108132	0.733584	-4.59909
SELP	0.953694	30.5001	2.84127	0.00632003	0.193656	-2.5392
ACOT9	0.951411	23.1267	1.41125	0.167211	0.810028	-5.00296
HIP1R	0.951358	22.5736	0.77696	0.452023	0.957764	-4.94762
SCO1	0.949845	22.5289	1.01738	0.326031	0.930716	-4.90537
DNAJC9	0.949217	23.6757	1.21413	0.233537	0.866394	-5.21163
TRAM1	0.948281	23.9445	1.54152	0.132678	0.757388	-4.82432
ARFIP1	0.948126	22.1113	1.84794	0.0744363	0.666263	-4.32732
COPS8	0.948067	23.5172	2.08413	0.0440776	0.557832	-4.01379
REPS2	0.947938	22.6231	1.73083	0.0927778	0.694014	-4.5228
ITPR3	0.947463	22.04	0.631275	0.539539	0.978698	-4.94009
MAN2A2	0.94687	24.0262	1.33013	0.191802	0.835986	-5.13532
SLC27A4	0.94518	23.2698	1.58666	0.12208	0.754109	-4.75681
TMEM123	0.942477	24.0878	1.56705	0.130661	0.757388	-4.57768
DHCR7	0.941644	22.9799	1.51539	0.139439	0.76228	-4.84494
C17orf62	0.940863	22.733	1.06973	0.29625	0.920495	-5.14608
WASF2	0.940239	25.144	1.80175	0.0774772	0.6762	-4.64043
PITPNM2	0.940214	22.3002	1.09252	0.282478	0.912812	-5.3541
CLPTM1	0.940056	22.5517	1.18049	0.254883	0.893691	-4.852
HBB	0.939778	36.5557	2.27582	0.0268355	0.437342	-3.79411
PPP1R14A	0.939589	23.8357	1.83681	0.0732929	0.665227	-4.48278
TUBG1;TUBG2	0.93844	23.4069	1.46821	0.150935	0.779492	-4.94864
NDUFB5	0.937964	23.0035	1.41502	0.168853	0.810028	-4.8674
EPDR1	0.936783	24.0211	2.1322	0.0390037	0.522609	-3.96587
KTN1	0.936372	24.8498	1.72163	0.091177	0.690446	-4.77181
MBNL1;MBNL2	0.935143	23.0588	1.5905	0.120426	0.754109	-4.78143
MUT	0.934494	23.1586	1.67378	0.103047	0.719246	-4.66032
BCKDK	0.934372	21.9547	1.22914	0.231909	0.866394	-4.98074
GGACT	0.933573	23.2968	1.84777	0.0726058	0.665227	-4.42
ACSL5	0.933314	23.9253	1.31469	0.19737	0.841149	-5.1294
MOB3C	0.933084	23.7316	1.46461	0.151667	0.78094	-4.97081
JAGN1	0.932323	22.3867	1.41388	0.166443	0.810028	-5.00681
TIMP2	0.931441	23.0039	1.02995	0.312114	0.927755	-5.20376
IGF2BP3	0.930961	24.3818	0.600341	0.560264	0.981774	-4.92184
ASMTL	0.930561	23.2997	1.82637	0.074128	0.665227	-4.5613
ANO6	0.930395	26.6689	1.79442	0.0783269	0.6762	-4.68071
PREB	0.927228	23.3116	1.31535	0.200735	0.843364	-4.94229
ARF4	0.926027	24.4873	1.85422	0.0702441	0.657706	-4.49021
TROVE2	0.925314	22.6727	2.04052	0.0473039	0.579557	-4.15951
BLVRB	0.924824	27.5976	2.6145	0.0115484	0.287048	-3.06816
GUK1	0.924191	23.0235	1.66537	0.106924	0.731532	-4.56894
FBLN1	0.924065	24.4711	2.17991	0.0339835	0.495413	-3.95415
LCLAT1	0.920489	22.6741	1.23592	0.232232	0.866394	-4.85433
ARHGEF12	0.919934	22.6275	0.935163	0.359781	0.937396	-5.25612
SLC35B4	0.919782	21.8111	0.490172	0.634417	0.990242	-4.8885
SLC25A46	0.918212	21.4776	0.591203	0.566159	0.981774	-4.92516
LRRC16A	0.915175	22.8699	1.16128	0.255275	0.893691	-5.19241
SLC25A11	0.914735	24.6798	1.44362	0.155747	0.792145	-5.11321
NDUFS3	0.914568	23.8215	1.33569	0.191642	0.835986	-5.02625
SEC63	0.914217	20.5378	0.487207	0.636445	0.990242	-4.88929
TREML1.1	0.913033	23.5909	1.78935	0.0807421	0.682055	-4.57071
RBM3	0.912913	22.6232	1.98455	0.05578	0.604137	-4.13464
EVI5L	0.91264	21.5868	0.824737	0.422303	0.957764	-5.02498
VARS	0.912533	23.3909	1.68378	0.0996144	0.7088	-4.72469
SMDT1	0.912398	23.2561	1.55873	0.130225	0.757388	-4.72005
NDUFA9	0.912235	23.7308	1.39	0.175813	0.813712	-4.91673
IGHV4-31	0.907696	24.0205	2.23186	0.0319093	0.479333	-3.73601
MON2	0.906227	22.1145	0.907025	0.378578	0.944165	-5.02717
SKIV2L	0.90599	22.6397	1.25716	0.220239	0.861749	-5.01795
UPRT	0.905495	23.6292	0.754791	0.463661	0.959363	-5.01202
CD99	0.905294	23.0587	1.58068	0.123165	0.754109	-4.78313
SF1	0.904043	24.5574	0.902289	0.378711	0.944165	-5.01045
ATP5H	0.903514	26.1585	1.47063	0.147514	0.773383	-5.13789
TMED1	0.902059	22.1704	1.41459	0.17049	0.812473	-4.80252
CCDC58	0.901677	22.7082	1.1132	0.276574	0.911079	-5.09881
TOMM22	0.898943	21.8118	0.737905	0.474564	0.959491	-4.96804
SEMA4D	0.897788	24.9212	2.1187	0.038805	0.522609	-4.0958
UQCRB	0.897573	24.5396	1.53375	0.132741	0.757388	-4.94151
OCC1	0.89743	22.7257	1.64329	0.109495	0.737437	-4.6959
VAV3	0.897375	21.8694	1.36242	0.185135	0.824279	-4.87751
PLA2G12A	0.896286	21.7752	1.38459	0.179958	0.819175	-4.78798
SERPINF1	0.896126	27.7569	2.75865	0.00789914	0.223701	-2.73571
GRK6	0.895942	22.9057	1.11852	0.276493	0.911079	-5.03306
GYPC	0.895869	23.62	0.991651	0.335978	0.931629	-4.92586
RPL12	0.894855	21.768	1.14227	0.269023	0.90416	-4.88702
ARMT1	0.893674	22.3178	1.11462	0.280374	0.912162	-4.94427
UBE2I	0.89226	22.8387	2.18006	0.0360328	0.505801	-3.80248
PPIL3	0.891965	22.6402	0.804316	0.433641	0.957764	-5.0376
SSR3	0.891641	23.449	0.733193	0.47733	0.959491	-4.97045
MDK	0.890322	22.1993	1.07353	0.297087	0.920495	-4.88145
FAF1	0.890301	22.2116	1.70526	0.0980944	0.707549	-4.55545
ASPSCR1	0.889789	21.592	0.80371	0.434843	0.957764	-5.01614
IDH3A	0.888836	23.952	1.84334	0.0719958	0.665095	-4.50413
PLGRKT	0.88736	23.7324	1.17547	0.248433	0.887213	-5.25662
SHOC2	0.886593	22.1962	0.978388	0.341469	0.932096	-5.02474
DHRS4	0.88622	22.5275	1.8497	0.071544	0.665063	-4.46258
SEC22B	0.885886	24.9426	1.36643	0.177896	0.815773	-5.26807
FNBP1L	0.885828	22.0616	1.49259	0.145929	0.770297	-4.81378
ITPR2	0.885786	23.4121	1.39436	0.171957	0.813712	-5.04865
OXCT1	0.884606	26.1655	2.19465	0.0325782	0.484478	-3.94757
SEC24C	0.884578	22.776	1.15621	0.258897	0.897967	-5.10732
CARS	0.88356	23.8374	1.81219	0.0760664	0.675887	-4.60624
RABEP1	0.883058	21.551	1.96947	0.0581424	0.614318	-4.13511
ENOSF1	0.882993	23.1085	0.767565	0.45629	0.959363	-5.00492
LSS	0.88288	22.9838	1.46767	0.150837	0.779492	-4.96674
GOLGA2	0.881753	22.485	0.598911	0.558687	0.981774	-4.98189
PRKACA	0.881662	24.2633	1.9986	0.05156	0.593799	-4.25793
CUL5	0.88163	22.1342	1.05049	0.303098	0.920495	-5.25862
COX5A	0.879908	26.2573	1.64052	0.107154	0.731654	-4.88433
TMEM30A	0.878274	24.0943	1.55525	0.12793	0.757388	-4.8789
CPT2	0.878088	23.6541	1.43668	0.158749	0.79605	-5.04723
ATP5I	0.875368	24.547	1.93051	0.0602868	0.623626	-4.32593
ADRBK1	0.8749	22.6885	1.28521	0.20712	0.846289	-5.18188
BZW2	0.874395	22.4366	1.86173	0.0717999	0.665063	-4.31351
ATP5D	0.874021	25.0366	1.72357	0.0909439	0.690446	-4.75565
NDUFV3	0.873117	22.7822	1.55771	0.128011	0.757388	-4.84602
BICD2	0.872459	23.2243	1.37509	0.176198	0.813712	-5.18156
GMPPA	0.872392	24.3503	1.30999	0.198028	0.841149	-5.19718
APOA1BP	0.872314	23.7946	2.63955	0.0108702	0.277781	-3.00547
TWF1	0.87221	23.2598	1.02449	0.314981	0.93008	-5.28282
MCFD2	0.871917	24.3383	0.700846	0.49475	0.960315	-5.1126
NDUFS8	0.870314	23.1387	0.804454	0.435419	0.957764	-4.98385
C5orf51	0.870312	22.9203	0.849203	0.405736	0.957764	-5.25958
ALDH1L1	0.870101	21.7301	0.923577	0.368506	0.940317	-4.98642
SERBP1	0.870001	21.0727	0.873225	0.3971	0.951712	-5.00804
LEMD2	0.868843	21.606	0.463026	0.653098	0.990242	-4.89556
LYZ	0.868287	26.6731	2.55942	0.0133091	0.306553	-3.1916
HNRNPM	0.868259	22.9086	0.553961	0.590525	0.989047	-4.93819
NAGA	0.867661	22.8908	1.9788	0.0547236	0.603468	-4.2339
SEC62	0.866579	23.5403	1.22189	0.232644	0.866394	-5.08539
UBL4A	0.862071	22.8061	1.5412	0.133049	0.757388	-4.80734
TWSG1	0.86169	22.6165	1.55079	0.131049	0.757388	-4.76306
PDLIM7.1	0.861367	22.0655	0.788737	0.444235	0.957764	-4.99293
TM6SF1	0.860733	23.0624	0.903747	0.3763	0.944165	-5.19913
GUSB	0.860021	23.357	1.9458	0.0579169	0.613813	-4.34113
SIAE	0.859879	25.9303	2.70292	0.0091615	0.247289	-2.86583
GLUD1	0.859671	27.0542	2.17026	0.034562	0.498567	-3.98605
GAPVD1	0.859527	23.9855	1.48451	0.14494	0.770044	-5.03421
MAP3K7	0.859121	22.4776	0.594162	0.563288	0.981774	-4.95454
PLSCR1	0.856788	21.9327	0.9404	0.360057	0.937396	-5.05402
DOCK10	0.856006	23.2943	1.56873	0.124186	0.754109	-4.90605
BCL2L1	0.855891	22.6463	1.68081	0.101662	0.713904	-4.62851
EXOC1	0.855595	22.7448	1.08967	0.286604	0.915173	-5.17906
PTPN1	0.853722	25.3533	1.49645	0.140803	0.763842	-5.08903
COMMD7	0.853606	21.929	0.616267	0.547493	0.981624	-4.97494
PSMC5	0.853527	24.5938	1.75207	0.0858726	0.686101	-4.7102
GSTM4	0.852639	21.8782	0.956213	0.353045	0.933982	-5.02036
ACOT13	0.850997	23.9343	1.89559	0.0645697	0.641058	-4.41656
AGPAT3	0.850215	23.3024	0.453098	0.659994	0.990242	-4.89805
TSPO	0.849052	23.9503	1.83791	0.0729638	0.665227	-4.49583
FAM175B	0.848702	21.8822	1.17661	0.250812	0.888774	-5.08651
IMPAD1	0.847172	22.3981	1.6258	0.113459	0.743681	-4.62852
CUTA	0.847163	24.7205	2.04942	0.0457751	0.568895	-4.19067
CIB1	0.846264	23.1462	0.540088	0.599741	0.990242	-4.94284
SDF2	0.845781	22.6769	1.29296	0.206528	0.846235	-5.03628
BCAP31	0.845276	27.2423	1.52038	0.134454	0.757809	-5.08059
FN1	0.845271	32.491	3.32646	0.00158449	0.0688396	-1.30392
SCARF1	0.84513	23.6422	1.73651	0.0892901	0.688083	-4.68113
PIP5K1C	0.844784	21.1869	1.07058	0.297654	0.920495	-5.05319
HDHD2	0.844271	25.3937	1.55462	0.126451	0.757144	-5.00286
IMMT	0.84368	25.4936	1.46907	0.147819	0.773811	-5.1523
C9orf89	0.842984	22.0837	1.15352	0.259124	0.897967	-5.15729
NGLY1	0.842871	23.3792	1.3034	0.202298	0.844129	-5.07426
EXOC8	0.842486	22.4982	1.64992	0.108692	0.733584	-4.64695
ITIH3	0.842427	27.0215	2.60444	0.0118533	0.290447	-3.09086
STAM2	0.842395	23.1027	1.82121	0.0764209	0.6762	-4.45998
CISD2	0.842039	24.4617	1.49479	0.141924	0.765029	-5.03864
SMYD3	0.841513	22.6091	0.891779	0.384171	0.946387	-5.16914
RER1	0.840824	24.2303	1.38902	0.175342	0.813712	-4.94884
MPL	0.839842	20.8036	0.836426	0.415899	0.957764	-5.07558
ABI2	0.839596	22.3128	0.447439	0.663939	0.990242	-4.89944
ATP6V0D2	0.839494	22.6609	1.33008	0.198339	0.841149	-4.82682
ACOT1	0.838486	22.6547	1.81848	0.0760984	0.675887	-4.52497
SPTBN2	0.838463	24.8585	1.11763	0.270534	0.90659	-5.42392
FER	0.83773	22.4108	1.1723	0.253521	0.89197	-5.04662
C8A	0.837089	25.4856	2.00541	0.0500202	0.584387	-4.30657
ACADVL	0.836909	25.617	1.38327	0.172364	0.813712	-5.27875
KSR1	0.836114	22.7169	1.46315	0.15284	0.784525	-4.8764
CLEC1B	0.836033	26.1999	1.70579	0.0937763	0.695162	-4.82398
MICU1	0.834992	22.294	1.62485	0.116655	0.751261	-4.57518
ACTA1	0.834262	23.0308	0.91368	0.375181	0.944165	-5.02243
NMNAT3	0.83294	21.9845	1.12345	0.273825	0.911079	-5.01068
PRDX2	0.83179	28.8769	1.70372	0.0941637	0.695162	-4.82724
RAB6A	0.83105	24.5935	0.758796	0.460413	0.959363	-5.04241
EMC2	0.830953	22.4062	1.17379	0.25486	0.893691	-4.9339
GOSR1	0.829669	21.5441	0.731337	0.474438	0.959491	-5.235
ARMC8	0.828564	22.065	0.84963	0.407937	0.957764	-5.0972
SFXN1	0.827982	24.8561	1.43465	0.159324	0.797776	-5.05336
VPS4A	0.827726	23.6599	1.38856	0.173233	0.813712	-5.06116
HLA-A.1	0.825187	24.2665	0.596462	0.557503	0.981774	-5.41963
EIF4B	0.820561	23.8334	1.73047	0.0898192	0.688083	-4.73261
MYL3	0.820047	27.5065	1.34991	0.182987	0.822132	-5.30331
SCYL2	0.819851	23.8434	1.29214	0.205808	0.844941	-5.10163
FUCA2	0.819683	22.2178	1.76005	0.0862075	0.686101	-4.56424
ARMC10	0.818628	20.9505	0.491224	0.632009	0.990242	-4.99035
SERINC3	0.818458	22.1226	1.05231	0.305102	0.92248	-5.00413
ECE1	0.818247	25.2907	1.52214	0.134253	0.757809	-5.05293
MTCH2	0.817528	24.7182	1.21456	0.231997	0.866394	-5.3066
LAMP2	0.816019	25.9089	2.40909	0.0196294	0.381009	-3.49759
ANKFY1	0.814922	22.9741	1.52198	0.139163	0.762003	-4.76544
ATP6AP1	0.814425	23.121	0.636614	0.533867	0.975553	-5.1932
SLC25A3	0.812253	26.8648	1.39583	0.168794	0.810028	-5.23831
METAP2	0.809364	22.5311	1.54998	0.131243	0.757388	-4.76416
LRCH1	0.809318	22.0799	0.808013	0.431574	0.957764	-5.09407
RBM38;RBM24	0.807682	21.9634	1.23758	0.227293	0.866394	-5.01737
INPP5A	0.807408	24.0271	1.63565	0.1083	0.733584	-4.87928
ABCB10	0.807233	22.4198	0.85612	0.406179	0.957764	-5.01932
ABHD10	0.806714	26.5115	0.964424	0.339283	0.932096	-5.73408
PLAA	0.806299	22.4092	1.59818	0.117652	0.754109	-4.84962
FAF2	0.805655	22.8284	1.03077	0.31329	0.928952	-5.20698
TAS1R3	0.804983	22.0416	0.89678	0.383849	0.946387	-5.03441
NEDD4	0.803991	22.011	1.00681	0.328008	0.930716	-5.03679
TRAP1	0.80384	22.5212	1.14931	0.263251	0.901419	-5.04017
ARL6IP1	0.802279	24.4796	1.58327	0.121402	0.754109	-4.83913
GSDMD	0.800984	22.7167	1.50485	0.142761	0.765901	-4.81384
LRRC47	0.799601	23.6789	1.62786	0.110512	0.741396	-4.85498
VAMP7	0.798138	24.7101	1.35198	0.182444	0.820761	-5.28652
BTBD11	0.797325	23.1255	0.629849	0.53623	0.9768	-5.34681
VWA1	0.797242	26.2608	1.15219	0.258292	0.897215	-5.24163
AHNAK	0.795877	24.3037	1.18589	0.241867	0.877868	-5.42971
VKORC1L1	0.795495	23.1371	1.2527	0.219345	0.861741	-5.15976
IDE	0.794539	24.117	1.12146	0.268154	0.903875	-5.48907
TMEM167A	0.794189	23.0984	1.37052	0.180638	0.820109	-4.96752
TAPBP	0.794061	24.6442	1.48033	0.146218	0.770297	-5.02949
AASDHPPT	0.793696	22.3849	1.62498	0.113634	0.743681	-4.7025
ERO1LB	0.793213	22.1001	1.06885	0.297764	0.920495	-5.07897
GLA	0.791801	23.2576	1.3762	0.178266	0.815773	-4.99917
SLC26A4	0.790967	22.6541	1.17525	0.252365	0.89114	-5.01296
CTTN.1	0.790346	21.8713	0.643404	0.529571	0.974451	-5.18969
RRAGA;RRAGB	0.788859	22.3313	1.51949	0.140631	0.763842	-4.71788
DDAH2	0.788665	24.8118	2.07541	0.0429929	0.546105	-4.1596
VPS36	0.788347	21.4249	1.01878	0.321685	0.930716	-5.06754
IPO5	0.786785	26.4263	1.77029	0.0823055	0.682055	-4.72035
ALDH5A1	0.78662	21.5579	1.43562	0.162526	0.804924	-4.85232
APOBR	0.786567	22.7198	1.42709	0.166346	0.810028	-4.78888
UBE2Z	0.785695	21.0037	0.676426	0.510478	0.96602	-5.05318
BPGM	0.785265	24.4431	1.58982	0.119717	0.754109	-4.85284
DERL1	0.784823	22.1408	0.974355	0.34341	0.932096	-5.06304
PDK1	0.784319	23.7314	1.36058	0.182302	0.820761	-5.0864
SLC9A1	0.782511	23.9481	1.45459	0.154177	0.786826	-4.99589
CD2AP	0.780294	25.4308	1.20895	0.232707	0.866394	-5.42275
HLA-H	0.780061	24.2732	1.40999	0.167581	0.810028	-5.00456
LAMA5	0.779637	21.4044	0.891109	0.380695	0.944165	-5.4157
PDP1	0.778304	21.6779	1.00353	0.326941	0.930716	-5.17505
TMEM55A	0.778126	23.9207	1.30361	0.200603	0.843364	-5.17369
LGMN	0.777063	23.5084	1.33374	0.190405	0.835986	-5.12919
KIAA1033	0.775607	22.1501	0.964593	0.346174	0.932096	-5.17985
MAP7D3	0.775432	23.2706	0.954471	0.353093	0.933982	-5.07876
NDUFB1	0.775301	23.1896	1.23219	0.231389	0.866394	-4.95643
RAB5B	0.774537	23.9261	1.60773	0.115185	0.748056	-4.86228
HEATR5B	0.772529	21.3537	0.622971	0.544803	0.981624	-5.02266
STX8	0.772351	22.3707	1.28062	0.211562	0.851052	-5.00634
MLC1	0.771703	22.5122	1.05277	0.306247	0.92248	-5.03833
MGST1	0.771591	22.6791	1.08891	0.289695	0.920153	-5.03662
FAM114A2	0.76807	22.6764	0.905202	0.373618	0.944165	-5.39187
GK;GK3P	0.767652	24.8386	1.56431	0.124032	0.754109	-5.00031
NDUFB6	0.765757	22.6496	0.773478	0.450402	0.957764	-5.07224
ARR3	0.765161	23.5645	1.39688	0.172642	0.813712	-4.96169
NSF	0.763516	24.569	1.30313	0.198725	0.841414	-5.32554
MFSD6	0.762557	22.2426	1.13213	0.269678	0.904843	-5.05537
DNAJC5	0.760464	22.5559	1.25107	0.222413	0.86341	-5.03517
RAB12	0.759505	21.8804	0.521269	0.610835	0.990242	-4.99878
EIF3L	0.759059	25.0048	1.41394	0.163681	0.805579	-5.1973
SYNGR2	0.758854	23.1478	1.68432	0.101235	0.712357	-4.63344
OSTM1	0.757975	23.3853	0.688024	0.503379	0.962732	-5.04735
ACP2	0.757341	23.8864	1.74542	0.0874239	0.686101	-4.69271
FETUB	0.7566	22.7828	1.52256	0.137641	0.758453	-4.83529
USO1	0.756179	24.5562	1.24337	0.219875	0.861741	-5.383
F13B	0.75533	26.9919	2.36125	0.0218398	0.396027	-3.61856
CCL17	0.754733	22.8644	0.636243	0.534102	0.975553	-5.13043
C17orf59	0.754654	26.3546	0.89193	0.380263	0.944165	-5.36503
APAF1	0.752677	26.4371	1.592	0.121165	0.754109	-4.7292
SGTB	0.75265	21.484	0.684139	0.504925	0.962732	-5.08304
PPP2R5A	0.750891	23.7261	1.73722	0.0896491	0.688083	-4.65339
ATP1A1	0.750277	24.6351	1.30387	0.19823	0.841149	-5.34966
ACTR10	0.749224	23.8138	1.61945	0.112313	0.743681	-4.86748
STK3	0.749018	22.7218	0.760873	0.455126	0.959363	-5.34306
CHCHD3	0.748782	23.9023	1.16664	0.249615	0.888117	-5.44037
VWA5A	0.74798	23.1261	1.13021	0.264776	0.901793	-5.44951
HNRNPH3	0.747755	21.1822	0.398495	0.698505	0.990242	-4.91081
DPM3	0.746642	23.3802	1.42383	0.163066	0.804924	-5.02418
EIF3A	0.74662	22.8486	1.01845	0.315231	0.93008	-5.4799
TBC1D5	0.744529	21.5304	0.621474	0.544159	0.981247	-5.11415
TOMM34	0.742884	22.4775	0.953682	0.351009	0.932949	-5.21742
DDX1	0.74019	24.4796	1.37362	0.176194	0.813712	-5.21798
PSMD14	0.739869	24.351	1.86972	0.0670333	0.650562	-4.54431
CASP14	0.739768	22.4977	0.646625	0.52596	0.972408	-5.16511
RPS4X	0.739406	21.6705	0.803628	0.432599	0.957764	-5.18851
EDC4	0.739169	23.9239	1.51767	0.137559	0.758453	-4.91481
TSPAN32	0.737977	23.6665	1.28679	0.205916	0.844941	-5.21737
SPINT2	0.737711	22.3476	1.2303	0.231481	0.866394	-4.97952
BTD	0.737034	23.0056	1.32607	0.192697	0.836393	-5.16058
CYTH2	0.736968	23.3329	0.997336	0.32505	0.930716	-5.51705
DLG3	0.736869	22.1358	0.809841	0.429114	0.957764	-5.18432
PPP6R3	0.73677	22.7945	1.19911	0.238984	0.873745	-5.24742
CCDC91	0.736613	22.0824	1.1503	0.260835	0.900223	-5.14155
EIF3E	0.736477	23.4785	1.29281	0.204751	0.844941	-5.14798
TXN2	0.736456	23.6708	1.63591	0.112251	0.743681	-4.59682
ZFAND1	0.735757	22.0676	1.43556	0.164491	0.808416	-4.77733
RPS28	0.734937	21.2663	0.391664	0.70339	0.990242	-4.9123
MYCT1	0.734909	24.1745	1.79372	0.0803891	0.682055	-4.53655
NCEH1	0.734052	22.4017	0.932695	0.363208	0.939142	-5.07678
LARS	0.734036	22.324	1.0471	0.305858	0.92248	-5.17806
COPE	0.733534	24.3164	1.5286	0.132773	0.757388	-5.03598
SNX30	0.732888	21.666	0.883188	0.390079	0.947905	-5.09561
MAPK3	0.732747	22.593	1.22358	0.231619	0.866394	-5.08171
NDUFA13	0.73109	23.1333	1.54429	0.129818	0.757388	-4.94555
ACAA1	0.730688	22.815	1.45633	0.153272	0.784525	-5.01429
FARSA	0.72957	22.7249	1.25664	0.219987	0.861741	-5.04745
S100A16	0.728678	21.6729	0.806513	0.432412	0.957764	-5.09503
ARF5	0.727147	22.9627	1.2378	0.223765	0.86469	-5.25049
GIT1	0.726687	24.5615	1.37653	0.175022	0.813712	-5.23335
PLP2	0.726682	24.3958	1.62644	0.111136	0.742699	-4.82661
ABCB6	0.724551	23.98	0.796602	0.432851	0.957764	-5.4761
HYI	0.723193	22.6565	1.62409	0.113042	0.743681	-4.74347
UBAC1	0.722187	22.5249	0.467734	0.648241	0.990242	-4.99763
TSPAN15	0.720102	23.5648	0.990268	0.32992	0.930716	-5.40345
CLEC3B	0.719621	24.9223	2.37483	0.0211967	0.391736	-3.58267
ARHGAP1	0.718338	28.2405	1.61241	0.112685	0.743681	-4.96789
TUBA1A	0.715789	27.2402	0.99064	0.327382	0.930716	-5.60799
ACAT1	0.715598	23.6379	1.08017	0.28786	0.916642	-5.37194
UACA	0.715401	23.0986	1.29724	0.201601	0.843364	-5.2646
TMOD1	0.714663	22.1824	0.706493	0.488382	0.959491	-5.32949
PPP6R1	0.714125	22.9271	1.06961	0.295811	0.920495	-5.17113
FAM26E	0.712463	22.0767	1.14117	0.267856	0.903875	-4.98804
ATAD3A	0.711595	23.5877	1.02209	0.31392	0.928952	-5.44357
NDRG2	0.711387	20.7924	0.379114	0.7124	0.990242	-4.91497
FECH	0.709756	23.148	1.03616	0.308363	0.926726	-5.3608
DNM1L.1	0.709731	22.5632	0.796138	0.438236	0.957764	-5.10163
CAPN1	0.708777	30.8256	1.94893	0.0564904	0.608375	-4.41576
CHID1	0.708582	22.6317	1.57905	0.122578	0.754109	-4.83567
STT3B	0.70791	23.9642	1.04449	0.303191	0.920495	-5.44811
LAMB2	0.707561	19.9471	0.458663	0.653955	0.990242	-5.01899
CYB5R1	0.707268	25.5159	1.08016	0.285451	0.914688	-5.57655
NWD2	0.707242	23.7821	0.785538	0.444237	0.957764	-5.10829
DES	0.706612	22.8298	0.502872	0.621835	0.990242	-5.31352
MTDH	0.706372	24.1829	1.18977	0.240641	0.87702	-5.40328
ATP5O	0.705726	26.2775	1.1774	0.244591	0.883956	-5.49901
SLC37A4	0.70564	21.8544	0.835594	0.414862	0.957764	-5.12946
PPP1R21	0.705608	21.5316	0.718301	0.482824	0.959491	-5.1806
TOR4A	0.70533	25.6095	1.23217	0.223993	0.86469	-5.39605
SMIM1	0.704204	24.6709	1.52074	0.135297	0.758453	-5.00999
ZFPL1	0.703926	22.5469	0.795115	0.435372	0.957764	-5.27851
PGRMC2	0.703831	24.6263	1.4688	0.14813	0.774267	-5.13616
PRRC1	0.7031	22.6099	1.01437	0.318747	0.930716	-5.3529
SUMO2	0.70249	26.357	1.86104	0.0681697	0.657706	-4.56883
CCDC47	0.702387	23.1065	0.958667	0.347625	0.932096	-5.27034
KPNA1	0.701247	22.577	1.05058	0.30238	0.920495	-5.30285
KPNA3	0.701231	22.4987	0.922548	0.36771	0.940296	-5.17791
TFCP2	0.700215	22.7313	0.462969	0.651557	0.990242	-4.99906
CALD1	0.700187	22.3819	1.28556	0.209447	0.849341	-5.03092
WDR37	0.700177	22.5973	1.07355	0.292824	0.920495	-5.24165
SLC3A2	0.69964	22.606	0.998673	0.330395	0.930716	-5.09123
2009-09-01	0.699338	24.3822	1.40951	0.165245	0.810028	-5.18354
LRRC7	0.698758	23.4161	1.24037	0.225446	0.866362	-5.08135
UBR1	0.696275	22.6311	1.12863	0.2674	0.903875	-5.30307
CNP	0.695846	23.1096	0.962696	0.342464	0.932096	-5.4984
DGKG	0.695409	23.0114	1.06341	0.295515	0.920495	-5.37166
LAMA4	0.695032	22.7121	1.20625	0.235145	0.867978	-5.30039
SEPP1	0.694454	24.8606	1.49752	0.140403	0.763842	-5.10441
EIF2A	0.693184	23.4193	1.32829	0.191769	0.835986	-5.18483
ARF6	0.693023	24.5057	1.05324	0.298853	0.920495	-5.47697
PVRL1	0.692385	22.5421	1.14376	0.264926	0.901793	-5.06751
EEF1D.1	0.692246	22.0206	1.50002	0.145578	0.770297	-4.74292
FYN	0.691857	24.5579	1.24639	0.218526	0.861741	-5.39594
GGH	0.688107	25.7866	1.52554	0.133283	0.757388	-5.06677
IGHV3-43	0.68779	23.2808	0.904125	0.37565	0.944165	-5.28938
COG7	0.686504	22.2053	0.700602	0.492939	0.959491	-5.25354
PCNP	0.686238	22.9473	1.59419	0.11819	0.754109	-4.87395
PLG	0.686154	31.2772	2.93278	0.00491483	0.163276	-2.31664
ETFA	0.685835	26.1107	1.24332	0.219103	0.861741	-5.46358
LDLRAP1	0.684756	22.1577	1.22528	0.233328	0.866394	-4.98477
NT5C2	0.684754	21.8583	1.07629	0.294506	0.920495	-5.07221
EHD4	0.683753	23.7523	1.14368	0.259877	0.898874	-5.38423
ECHS1	0.683399	25.4977	1.54232	0.129281	0.757388	-5.02911
ACADSB	0.682689	24.6429	1.10165	0.27672	0.911079	-5.48944
AHCYL1	0.681565	23.195	1.32461	0.193843	0.838207	-5.12114
ETFDH	0.680372	21.4698	0.70438	0.49187	0.959491	-5.1566
CELF2	0.679884	22.1597	1.0592	0.297648	0.920495	-5.33726
UGGT1	0.679616	26.8368	1.17848	0.243755	0.882388	-5.53827
TBC1D10B	0.679568	22.4604	1.08373	0.287363	0.915904	-5.28672
UMPS	0.679011	22.4048	1.35001	0.184763	0.823686	-5.15804
RWDD1	0.678902	21.4518	0.883241	0.38805	0.947905	-5.12724
SDF2L1	0.678217	23.7516	1.67257	0.101997	0.714789	-4.74237
PPP1R7	0.67738	25.2572	1.59384	0.117131	0.752207	-4.96582
GCA	0.676751	22.976	1.38024	0.175759	0.813712	-5.09186
TC2N	0.67374	23.1524	1.24465	0.221053	0.862781	-5.25519
TRAPPC13	0.673729	21.7329	0.62788	0.54082	0.979315	-5.07662
LAMTOR2	0.673411	23.5388	1.2625	0.214633	0.856302	-5.22639
PARD3	0.672881	22.443	1.32591	0.192361	0.835986	-5.2052
F9	0.671196	23.8934	1.64109	0.106913	0.731532	-4.89683
SLK	0.670584	23.6048	1.29786	0.200392	0.843364	-5.34708
TBC1D15	0.669569	23.463	1.12926	0.265327	0.902269	-5.40962
HEXA	0.668838	23.4077	1.7343	0.0895385	0.688083	-4.7014
INPP5D	0.668126	23.8493	1.24392	0.219547	0.861741	-5.39649
ADAMTS6	0.667655	24.6683	1.07784	0.290584	0.920153	-5.25844
LEPRE1	0.666065	23.7316	1.45396	0.15319	0.784525	-5.07834
SRPRB	0.664379	23.5615	0.972797	0.336779	0.931666	-5.54745
OTC	0.661982	21.9631	0.612076	0.550185	0.981774	-5.15826
TUBA4A.1	0.661317	23.1627	0.693339	0.497938	0.962732	-5.19499
SCPEP1	0.661056	22.6196	1.71984	0.0933556	0.695162	-4.64309
SAR1A	0.660499	26.1519	1.01624	0.314298	0.928952	-5.67589
BASP1	0.659995	20.5473	0.466645	0.648999	0.990242	-4.99796
EIF2B1	0.659984	23.1609	1.42392	0.161052	0.800316	-5.15765
EXOC5	0.65991	22.2533	1.0119	0.319632	0.930716	-5.38007
TOMM70A	0.658971	24.3637	1.10569	0.275439	0.911079	-5.45275
DNM1L.2	0.658774	22.9444	0.413672	0.686947	0.990242	-4.98012
PSMC4	0.658441	24.6445	1.50466	0.138683	0.761764	-5.08643
ANKS1A	0.656382	22.7424	1.0974	0.280613	0.912162	-5.33788
SPR	0.655608	21.3256	0.632881	0.535661	0.976628	-5.14904
SEPSECS	0.655218	25.6101	0.50505	0.619945	0.990242	-5.35378
CD59	0.652774	24.5908	1.50184	0.139168	0.762003	-5.10676
RNF213	0.652024	21.4538	0.835822	0.413048	0.957764	-5.17239
PEX11B	0.651774	22.6678	1.10386	0.277366	0.911079	-5.35541
OXSR1	0.651513	23.4264	1.67298	0.100815	0.7123	-4.81443
CFHR1	0.650553	26.4599	1.76922	0.0825932	0.682055	-4.71379
SSBP1	0.649895	25.3231	1.69947	0.0955506	0.696699	-4.78137
UBXN4	0.647759	22.0984	0.424301	0.678752	0.990242	-5.01018
SEC11A	0.647244	23.9727	1.24573	0.219288	0.861741	-5.36136
ITCH	0.64675	22.1391	0.925078	0.365352	0.939142	-5.24085
COL4A2	0.645491	23.4625	0.686839	0.499002	0.962732	-5.37169
CHMP4B	0.645007	23.5029	1.28735	0.204124	0.844608	-5.34476
CST7	0.644969	23.7838	0.3155	0.756682	0.990747	-5.3183
NAP1L1.1	0.644114	24.3054	1.02434	0.312295	0.927755	-5.4873
PPP1R2;PPP1R2P3	0.644002	21.6164	1.22084	0.231018	0.866394	-5.20419
EHHADH	0.643228	21.8941	1.06723	0.295617	0.920495	-5.24274
TSC22D1	0.642975	22.4976	0.694044	0.495981	0.962164	-5.33708
LSM12	0.642482	21.7657	0.573449	0.573777	0.981774	-5.28198
IGLV4-69	0.63915	23.103	0.954951	0.346121	0.932096	-5.51915
ATP2A3	0.638623	21.3509	0.652156	0.522045	0.972024	-5.33443
SEL1L	0.637945	21.5826	0.560894	0.582117	0.984975	-5.1959
SCRN3	0.637671	24.7955	0.616232	0.543066	0.981247	-5.58787
LY6G6F	0.637033	26.9196	1.61136	0.112914	0.743681	-4.96946
CHUK	0.636972	22.6262	0.414742	0.685009	0.990242	-5.03169
CORO7	0.636599	22.6548	0.523007	0.610362	0.990242	-5.06323
DENND4A	0.635816	23.3049	0.97446	0.339482	0.932096	-5.25892
CAD	0.63533	23.681	1.34744	0.184276	0.823686	-5.26348
VIM	0.635124	24.1182	1.26885	0.210351	0.849706	-5.38401
TGFB1I1	0.63446	26.2191	1.06328	0.29285	0.920495	-5.59617
ITGB5	0.632488	23.4713	1.01182	0.318164	0.930716	-5.50342
ATP6V1B2	0.631173	26.2314	1.74494	0.0869988	0.686101	-4.73284
MAP2K2	0.629461	23.5863	1.11144	0.272262	0.909733	-5.51036
GPX3	0.628449	23.4748	1.03428	0.309803	0.926726	-5.31826
YKT6	0.628221	23.4928	1.08786	0.282694	0.912812	-5.50365
C20orf27	0.626626	23.1244	1.24469	0.221252	0.862781	-5.24263
MYO1C	0.626542	23.5643	0.956465	0.344421	0.932096	-5.60277
CTPS1	0.626259	23.9969	1.29236	0.20204	0.844073	-5.3692
ALDH16A1	0.626077	26.2754	1.51186	0.136383	0.758453	-5.11462
LRRFIP1.1	0.624907	24.8002	1.21221	0.231	0.866394	-5.46802
F10	0.623984	24.1676	1.46076	0.150315	0.778619	-5.14617
ACTBL2	0.623858	25.9833	1.38005	0.173241	0.813712	-5.29381
RICTOR	0.622612	22.9375	0.986327	0.333745	0.931177	-5.26793
ELAVL1	0.622366	21.9942	0.811467	0.426571	0.957764	-5.2868
INPP5K	0.622206	22.7845	0.870835	0.392413	0.948917	-5.36379
WDR11	0.621969	22.2097	0.814585	0.425315	0.957764	-5.25829
RECQL	0.621065	23.0068	0.707717	0.487638	0.959491	-5.30184
CD55	0.621037	24.2553	1.10549	0.274118	0.911079	-5.58553
UFD1L	0.620977	24.0282	1.30577	0.199247	0.842593	-5.20503
PEF1	0.620085	22.45	1.02875	0.311777	0.927755	-5.3089
GNB4	0.619775	23.9019	1.17614	0.24544	0.885869	-5.46438
RHEB	0.619693	25.0173	1.18675	0.240601	0.87702	-5.51779
TESC	0.619451	24.0104	1.12608	0.26608	0.903875	-5.49489
MGST3	0.617542	24.6949	0.990565	0.330045	0.930716	-5.38237
PTPN7	0.616801	23.1365	0.747655	0.464237	0.959363	-5.2046
EIF2S2	0.616773	23.694	1.2564	0.21573	0.856719	-5.32413
PTK2	0.616722	24.9776	1.26837	0.21052	0.849706	-5.38969
HDLBP	0.616529	22.2464	0.806314	0.429468	0.957764	-5.25592
FOCAD	0.616454	25.6167	0.733393	0.46863	0.959363	-5.64419
EPS15L1	0.616294	25.8367	1.37918	0.17408	0.813712	-5.23854
DARS2	0.615942	22.9972	1.27984	0.20898	0.849341	-5.18818
ALDH3A1	0.615918	20.5318	1.03463	0.311523	0.927755	-5.20347
GSTM1	0.615442	25.2736	0.958443	0.342529	0.932096	-5.70825
APOE	0.614413	28.8888	2.35337	0.0222634	0.397016	-3.63498
TRAPPC1	0.613947	22.1917	1.1307	0.269751	0.904843	-5.11236
AP2M1	0.613268	24.0379	1.09485	0.278915	0.911685	-5.57472
VTN	0.612935	30.0905	2.30826	0.0248302	0.416449	-3.72808
RASA1	0.61287	24.4592	1.25612	0.215133	0.856658	-5.38213
GPS1	0.612767	24.2899	1.37379	0.176287	0.813712	-5.2046
SCAMP3	0.612318	23.608	1.21006	0.234104	0.866394	-5.28394
CD14	0.612099	23.5649	0.987751	0.333479	0.931177	-5.20133
LMF2	0.611879	21.5174	0.747185	0.465063	0.959363	-5.22516
TEX264	0.611803	23.4945	0.873755	0.388728	0.947905	-5.5418
PRMT1	0.611543	21.849	0.979958	0.337681	0.931666	-5.22647
ELOVL7	0.610915	23.4981	1.13791	0.262641	0.901419	-5.35346
COASY	0.610602	23.403	1.16039	0.251856	0.890805	-5.47152
OVCA2	0.610504	22.5886	1.08818	0.286075	0.914688	-5.23931
GLB1	0.610278	25.8692	1.80165	0.0771663	0.6762	-4.66874
PTPRC	0.60943	23.1184	1.06876	0.291404	0.920293	-5.48554
FIBP	0.608783	22.6205	0.728581	0.474634	0.959491	-5.35375
ATP5L	0.608081	25.1193	0.974234	0.334808	0.931629	-5.68016
MAP4	0.607574	24.0408	1.27855	0.207587	0.846289	-5.32509
NUDC	0.60748	24.3732	1.46311	0.150071	0.778519	-5.10505
STXBP3	0.606633	23.9457	0.818312	0.41813	0.957764	-5.70047
EIF3H	0.606243	22.6697	0.894	0.380139	0.944165	-5.34544
LACTB	0.60592	22.3652	1.28497	0.207706	0.846289	-5.14492
KIAA0196	0.604738	22.7171	0.615148	0.547018	0.981624	-5.26088
TM9SF2	0.604699	24.8165	1.04206	0.30248	0.920495	-5.62841
CMC1	0.604196	21.4128	0.557176	0.584599	0.986707	-5.19755
ROCK1	0.603814	27.8607	1.04263	0.30175	0.920495	-5.6824
COPB1	0.603448	26.0005	1.15859	0.251901	0.890805	-5.54007
SNX9	0.603287	22.7891	0.969685	0.338644	0.932096	-5.51841
PMPCA	0.603045	21.8489	0.792331	0.43898	0.957764	-5.19604
LSM3	0.602134	23.5162	1.16093	0.256563	0.897191	-5.1307
CAMK2D	0.602018	23.0967	1.1466	0.261924	0.901419	-5.16436
TRAPPC5	0.601812	22.0335	1.05009	0.302601	0.920495	-5.29071
SDHB	0.600604	23.8281	1.00091	0.322581	0.930716	-5.58399
RABGEF1	0.600593	21.1863	0.384858	0.707571	0.990242	-4.9873
LCP1	0.597988	23.9957	1.48313	0.144175	0.769747	-5.12632
DHRS7	0.597377	24.8424	0.999921	0.322921	0.930716	-5.59923
CCDC90B	0.597155	24.0424	0.718763	0.479795	0.959491	-5.34127
TUFM	0.596696	26.3466	1.01756	0.313495	0.928952	-5.6958
FHL2	0.596314	23.1267	1.30472	0.199802	0.843364	-5.19598
FN3K	0.595172	26.8297	1.1874	0.240449	0.87702	-5.50793
PLCXD1	0.594811	22.5927	0.316988	0.757666	0.990747	-4.92694
SERPIND1	0.594594	26.5533	1.73965	0.0876005	0.686101	-4.77001
HSD17B10	0.594157	25.2564	0.970994	0.33621	0.931629	-5.70609
DCAKD	0.593264	22.5649	0.736403	0.471429	0.959491	-5.23188
RNF11	0.592171	22.2197	1.17256	0.249855	0.888117	-5.2349
A2ML1	0.591606	22.8215	0.69438	0.494349	0.960076	-5.41895
ANXA3	0.591311	28.0273	1.74364	0.086895	0.686101	-4.76358
MT-ND4	0.591205	22.3079	0.85263	0.402235	0.953825	-5.37789
LDHA	0.590039	32.0411	2.04729	0.0454931	0.567432	-4.23728
SUGT1	0.589878	23.8738	1.24983	0.217799	0.861595	-5.3435
HIST2H3A	0.589776	22.3096	1.00627	0.321794	0.930716	-5.42322
ARPC1A	0.58928	23.8367	1.23573	0.222552	0.86341	-5.40941
SPHK1	0.58836	22.2485	0.378232	0.712349	0.990242	-4.98888
MMAB	0.5869	22.1372	0.43273	0.671301	0.990242	-5.04748
LRRC57	0.584246	22.3677	0.666345	0.513564	0.96602	-5.30313
EIF3K	0.583076	24.1272	1.55922	0.126081	0.756265	-4.94311
DBNL.1	0.580893	22.4385	0.7679	0.451445	0.957764	-5.3279
YARS	0.580747	27.2687	1.25131	0.216198	0.857592	-5.45412
MAP3K5	0.580347	23.3839	1.09967	0.277864	0.91108	-5.47395
ZC3HAV1L	0.578926	23.3877	0.975189	0.336127	0.931629	-5.50091
IVD	0.578905	25.5046	1.22817	0.225004	0.866362	-5.44957
AP1S1	0.577891	22.9878	0.980821	0.334001	0.931177	-5.43751
AFG3L2	0.577369	22.8103	1.02516	0.311916	0.927755	-5.49071
ECI2	0.576923	21.7889	0.582138	0.569622	0.981774	-5.17236
SCYL1	0.576485	23.2234	0.878691	0.388222	0.947905	-5.35762
HIST2H2AC;HIST2H2AA3	0.575011	23.1514	1.22718	0.225976	0.866362	-5.39761
PDLIM5	0.574781	28.1995	1.35848	0.179941	0.819175	-5.32168
VPS11	0.573567	21.4656	0.753785	0.460637	0.959363	-5.25016
PSMD3	0.573448	23.3374	1.05141	0.299857	0.920495	-5.46522
VAMP8	0.573448	25.8354	1.26472	0.211593	0.851052	-5.41524
SSR1	0.572448	23.7635	1.13489	0.26315	0.901419	-5.41696
CLCN3	0.572048	23.2917	0.922012	0.362632	0.939108	-5.56748
RAB3GAP1	0.570548	23.0208	0.858604	0.396722	0.951712	-5.57143
MT-CO2	0.570473	26.1274	1.00279	0.320592	0.930716	-5.69793
STRIP2	0.56819	22.1463	0.411093	0.687616	0.990242	-5.16113
LRMP	0.567671	23.5835	0.944101	0.351215	0.932949	-5.56131
EIF3J	0.567605	23.6986	1.25732	0.215397	0.856658	-5.31729
ABHD16A	0.567211	26.557	0.881466	0.382632	0.944955	-5.73823
VPS37A	0.566876	22.3139	0.714394	0.484063	0.959491	-5.29039
P2RX1	0.566117	24.0841	0.82333	0.414744	0.957764	-5.76003
NRBP1	0.565872	23.7855	1.04538	0.301945	0.920495	-5.51884
USP47	0.565844	24.3069	1.19813	0.236612	0.8706	-5.46242
ALDH2	0.565821	24.3057	1.15373	0.254302	0.893691	-5.49862
FBXL20	0.563792	22.4775	0.334509	0.744194	0.990242	-4.99864
UBE2K	0.563125	25.0902	1.27728	0.20789	0.846289	-5.33378
HDAC6	0.562983	23.331	0.852263	0.400369	0.952368	-5.55909
DIAPH1	0.561716	28.1616	1.16816	0.247956	0.886839	-5.53863
CSNK2B	0.560769	23.7274	1.53863	0.130721	0.757388	-4.99147
POFUT1	0.560756	22.3573	0.857824	0.40107	0.952368	-5.2532
COPS3	0.559432	24.2742	0.988778	0.327926	0.930716	-5.64254
VPS16	0.559039	24.7623	0.466389	0.644949	0.990242	-5.64165
LRRFIP1	0.558964	23.4925	0.300424	0.768925	0.990747	-5.03949
TSSC1	0.557181	22.597	1.32609	0.192301	0.835986	-5.18983
RIPK1	0.556916	21.595	0.747123	0.462841	0.959363	-5.39624
CCM2	0.555383	23.1036	0.498106	0.626625	0.990242	-5.13124
CRBN	0.555181	22.3984	0.342056	0.738659	0.990242	-4.99704
SCAMP2	0.555109	25.0534	1.40456	0.166078	0.810028	-5.24197
CARHSP1	0.554869	23.6244	1.17636	0.246049	0.885869	-5.39187
TIMM10	0.554463	22.5937	0.904067	0.374884	0.944165	-5.33733
F2RL3	0.554453	23.3917	0.811969	0.422968	0.957764	-5.55038
FKBP15	0.553949	23.8667	1.17861	0.245848	0.885869	-5.34071
EML4	0.553022	22.23	0.662174	0.512727	0.96602	-5.6533
PZP	0.552885	24.4591	0.841087	0.405538	0.957764	-5.66003
PRKAR2A	0.552385	23.5754	0.982421	0.330801	0.930716	-5.67595
FCGR3A;FCGR3B	0.552014	21.9593	0.71918	0.481179	0.959491	-5.28745
ADCY6	0.55173	23.5533	1.101	0.276998	0.911079	-5.49598
ECM29	0.551212	22.6085	0.911217	0.368215	0.940296	-5.57677
RTN2	0.550922	24.9927	1.12136	0.267695	0.903875	-5.53351
METTL7A	0.550493	24.3684	0.978662	0.334074	0.931177	-5.53013
MAP2K4	0.550103	22.7738	1.09673	0.282385	0.912812	-5.21235
ADD2	0.549288	22.1904	0.575849	0.571417	0.981774	-5.31464
UPF1	0.54928	23.2177	0.79061	0.435553	0.957764	-5.54636
CD63	0.548251	26.0988	1.56471	0.123698	0.754109	-5.02041
CSNK1G2	0.548154	24.7891	0.804082	0.430726	0.957764	-5.292
RAB9A	0.54683	22.1528	0.743352	0.46544	0.959363	-5.37427
DCTN6	0.546241	23.0156	1.17887	0.246146	0.885869	-5.2984
FAM126A	0.545592	21.5386	0.825344	0.416638	0.957764	-5.36368
MANF	0.545081	29.1077	1.72313	0.0905698	0.690446	-4.79646
LETM1	0.545006	23.2062	0.786877	0.437925	0.957764	-5.52874
STRN	0.544035	25.1625	1.06859	0.290581	0.920153	-5.58836
LDHB	0.543583	32.6823	2.02242	0.0480826	0.584125	-4.28311
NNT	0.542431	26.6445	0.876418	0.384745	0.946387	-5.82417
RNASEL	0.542354	21.8247	0.813663	0.424897	0.957764	-5.32585
LHPP	0.54228	21.3264	0.406083	0.691204	0.990242	-5.03405
ATP6V1E1	0.541305	22.5636	0.989752	0.329057	0.930716	-5.48757
FAM65C	0.540559	22.7498	1.20068	0.237276	0.87163	-5.32405
SFXN3	0.539393	25.4444	0.995471	0.32493	0.930716	-5.61521
SGTA	0.538461	23.3617	1.14662	0.257712	0.897215	-5.45804
SLAIN2	0.537987	24.0428	1.18484	0.242144	0.877868	-5.44076
DYNLRB1	0.537877	23.1154	1.26395	0.213914	0.8561	-5.22072
SYK	0.537698	26.7108	0.816876	0.417787	0.957764	-5.84718
F8A1	0.537382	23.0224	0.710594	0.484429	0.959491	-5.44049
BRK1	0.536942	25.0441	1.33471	0.187659	0.829107	-5.34275
HDDC2	0.536804	24.9807	0.560717	0.580878	0.984975	-5.34426
GATM	0.536285	23.2835	1.11943	0.268875	0.90416	-5.49667
RPS3	0.536224	23.6037	0.40048	0.694777	0.990242	-5.2434
C9	0.536161	27.3981	1.706	0.0937362	0.695162	-4.82364
ENO3	0.535285	21.925	0.619014	0.542837	0.981247	-5.40751
BSG	0.53498	25.6894	1.04247	0.302095	0.920495	-5.6461
CXCR4	0.534177	21.9867	0.63567	0.532139	0.975342	-5.39828
CHMP4A	0.53374	25.1201	1.49114	0.142445	0.765393	-5.08444
B3GNT2	0.533669	22.6728	0.673331	0.506873	0.963813	-5.39716
UBXN6	0.532975	23.1579	0.779718	0.441438	0.957764	-5.59464
MAPRE2.1	0.532924	23.8756	0.573363	0.574288	0.981774	-5.2575
CDK3	0.53222	25.8058	1.39038	0.1701	0.812473	-5.28031
DAK	0.532033	24.8885	1.2819	0.205657	0.844941	-5.38579
FKBP1B	0.531989	22.2913	0.71707	0.482449	0.959491	-5.27315
PEA15	0.53176	24.0991	1.57973	0.120996	0.754109	-4.93241
LYPLA2	0.531571	23.9734	0.975473	0.334199	0.931177	-5.68245
ARPP19	0.53147	23.8959	1.298	0.201179	0.843364	-5.27454
LGALS3	0.530745	22.6124	1.48393	0.145094	0.770044	-5.03775
TAP2	0.529706	23.7544	0.763187	0.450746	0.957764	-5.64396
EIF3I	0.529579	24.1353	1.10236	0.275673	0.911079	-5.56903
NDUFA2	0.529446	22.6996	0.740788	0.46736	0.959363	-5.34586
FCGBP	0.528967	23.0875	0.904437	0.371156	0.944165	-5.62898
COA3	0.528895	22.2979	0.547187	0.590565	0.989047	-5.41689
ZZEF1	0.528466	23.5657	0.986628	0.328656	0.930716	-5.68424
PRKCQ	0.528423	23.3719	0.935882	0.355541	0.936276	-5.54856
TRAFD1	0.526967	21.9112	0.736125	0.46874	0.959363	-5.4411
EIF2B3	0.526157	22.3195	0.488358	0.633329	0.990242	-5.13486
HOOK3	0.523546	23.5145	0.725508	0.472346	0.959491	-5.78369
CDH5	0.522216	23.7452	0.546316	0.588618	0.988256	-5.75693
ACADM	0.522188	25.7339	0.945321	0.349026	0.932626	-5.73277
ARPC5L	0.522113	22.4604	0.876162	0.388624	0.947905	-5.42774
IGHD	0.521994	25.2291	0.675965	0.503894	0.962732	-5.6822
PARVG	0.521138	22.3446	0.576422	0.572785	0.981774	-5.22281
FKBP2	0.520982	24.6589	0.913972	0.365192	0.939142	-5.74368
TTC27	0.520485	23.4799	1.21721	0.229988	0.866394	-5.3851
CPT1A	0.520424	25.2524	0.903551	0.370639	0.944165	-5.75937
EPHX2	0.520231	24.3999	1.26741	0.21123	0.851052	-5.35931
CCBL2	0.519663	22.6716	1.00556	0.3242	0.930716	-5.24564
STAMBP	0.518966	23.9057	1.30442	0.198419	0.841149	-5.30996
PFKP	0.517943	28.094	1.09114	0.280043	0.912162	-5.63287
RTN3	0.515955	27.0153	0.915148	0.364407	0.939142	-5.76538
MOV10	0.515504	22.5996	0.57725	0.570489	0.981774	-5.40203
CD40	0.515252	24.0554	0.86211	0.395009	0.951712	-5.54817
MBLAC2	0.515222	23.8747	0.981491	0.332084	0.931177	-5.56969
PTBP1	0.514895	24.6034	0.85037	0.399416	0.951712	-5.77841
MOGS	0.513864	22.6102	0.680666	0.505161	0.962732	-5.22602
LAMTOR1	0.51231	24.4872	1.071	0.290121	0.920153	-5.52963
SLC44A1	0.512306	24.7004	0.948296	0.347436	0.932096	-5.73576
FAM162A	0.511684	25.0715	0.941796	0.351307	0.932949	-5.67019
COX6B1	0.510296	24.4092	0.799885	0.428058	0.957764	-5.77822
CRYZ	0.510075	24.3887	0.971955	0.336249	0.931629	-5.64274
DSC1	0.510074	23.4932	0.849797	0.401028	0.952368	-5.62992
EPB42	0.509648	24.5817	1.0019	0.324108	0.930716	-5.39136
RPN2	0.5095	27.116	0.961147	0.341595	0.932096	-5.65804
TNFRSF14	0.508944	23.2341	0.824004	0.418715	0.957764	-5.31674
DAAM1	0.508925	25.2949	0.772953	0.442973	0.957764	-5.90647
ERP44	0.508918	27.9092	1.24647	0.217955	0.861595	-5.45986
RABGGTA	0.508236	23.0218	1.0947	0.281778	0.912812	-5.3406
OTULIN	0.507997	22.2718	0.940078	0.354898	0.93601	-5.42704
COX6C	0.507215	25.2616	0.905108	0.370432	0.944165	-5.68498
PDCD5	0.506739	23.0518	1.08514	0.284666	0.914688	-5.44702
ABHD11	0.506437	25.2839	0.979125	0.332125	0.931177	-5.70731
STAT5B	0.506358	25.2856	0.850209	0.39917	0.951712	-5.82449
COX7A2	0.505884	25.5958	1.09413	0.279339	0.912162	-5.56213
SMAP2	0.505575	22.6966	1.01439	0.316783	0.930716	-5.51461
STMN1	0.505088	24.0785	0.762218	0.450172	0.957764	-5.78402
S100A6	0.504327	27.9779	1.37047	0.176194	0.813712	-5.30624
SFN	0.503823	28.7927	1.19131	0.238824	0.873745	-5.51443
ATL3	0.503819	25.975	0.809034	0.422316	0.957764	-5.8444
VAC14	0.50372	24.2475	0.73315	0.470241	0.959491	-5.45781
TSC22D4	0.503204	23.4419	0.870761	0.389191	0.947905	-5.64709
PSMC6	0.502799	24.8629	0.995998	0.324128	0.930716	-5.67318
TSPAN9	0.502533	25.7913	1.19402	0.237673	0.87172	-5.52072
SPRR2D	0.502504	21.9472	0.469062	0.646162	0.990242	-5.21954
TUBAL3	0.501604	23.2361	0.499831	0.624367	0.990242	-5.25643
NAMPT	0.500714	21.9728	1.17736	0.247431	0.886679	-5.26569
SPECC1	0.499698	23.8134	0.988307	0.327653	0.930716	-5.70267
FAM83H	0.499598	21.5586	0.416549	0.68325	0.990242	-5.19609
HNRNPH1	0.498195	22.7722	0.994864	0.325909	0.930716	-5.54548
HSD17B11	0.496492	23.2086	0.707943	0.483647	0.959491	-5.71718
PPP1R9B	0.495597	25.0118	1.07846	0.285789	0.914688	-5.62548
SIRT2	0.495562	22.773	0.545432	0.592903	0.990242	-5.27044
CPM	0.495544	23.4733	0.317221	0.756927	0.990747	-5.00218
AHSP	0.495274	21.7694	0.526232	0.60546	0.990242	-5.30373
CHMP2B	0.495182	21.3108	0.263893	0.797134	0.991641	-4.93552
NDUFB3	0.494804	22.9104	0.635319	0.533598	0.975553	-5.29043
TSPAN33	0.494659	23.7393	0.939069	0.35292	0.933982	-5.64626
UBR4	0.494291	24.2671	0.895178	0.375335	0.944165	-5.72659
DAZAP1	0.494089	22.6758	0.726317	0.473433	0.959491	-5.59164
2007-09-01	0.493217	29.0771	1.14293	0.258093	0.897215	-5.57761
SEC16A	0.492714	24.9335	0.733374	0.469184	0.959363	-5.58685
C10orf54	0.491562	24.6598	0.979572	0.332093	0.931177	-5.68868
HNRNPA3	0.490017	22.5264	1.05053	0.3021	0.920495	-5.3189
PPP2R2A	0.489346	24.0896	1.11892	0.268961	0.90416	-5.51244
ACTR3	0.488369	31.7257	1.49412	0.140947	0.763842	-5.1396
GBA	0.487863	22.6459	0.403677	0.691162	0.990242	-5.26693
STARD3NL	0.486927	23.1571	0.820371	0.418659	0.957764	-5.51625
TRAPPC9	0.486148	21.708	0.609266	0.549151	0.981774	-5.4128
CHMP2A	0.484125	23.1438	1.05342	0.298292	0.920495	-5.52079
ARFGEF1	0.483719	24.1783	0.924593	0.360091	0.937396	-5.69086
RAP1GAP2.1	0.483649	24.7835	0.757218	0.452686	0.957764	-5.85027
ATP6AP2	0.482845	23.1894	0.764332	0.451025	0.957764	-5.54055
CPS1	0.482516	24.5606	0.663618	0.511663	0.96602	-5.69311
TTC1	0.481897	22.9685	0.924331	0.360974	0.937718	-5.60926
C12orf10	0.48156	22.1206	0.941201	0.354896	0.93601	-5.35473
PTGES2	0.481333	21.8545	0.707838	0.487565	0.959491	-5.32866
ARHGEF2	0.480376	22.4088	0.843146	0.405186	0.957764	-5.58373
PSMD12	0.47961	25.8804	1.31159	0.195512	0.841149	-5.35136
COMMD3	0.479456	23.0452	0.38185	0.708664	0.990242	-5.16994
RELA	0.479034	22.4396	0.590852	0.559331	0.981774	-5.63609
NEK7	0.478929	23.8849	0.839435	0.406453	0.957764	-5.6674
C8G	0.477441	25.74	1.39538	0.168814	0.810028	-5.25406
NDOR1	0.476932	21.0513	0.471811	0.644246	0.990242	-5.17704
CHI3L2	0.47671	22.4788	0.811346	0.424774	0.957764	-5.43946
FAM107B	0.475505	22.3739	0.919776	0.367168	0.940296	-5.25802
ACTR2	0.47528	30.576	1.27794	0.206721	0.846235	-5.42217
LOH12CR1	0.474893	23.7574	0.330419	0.745604	0.990242	-5.31431
ATP5EP2;ATP5E	0.474707	24.0578	0.766314	0.448203	0.957764	-5.72305
ARAP1	0.474528	25.2254	0.813119	0.419776	0.957764	-5.87571
ISG15	0.474322	21.6528	0.592811	0.561036	0.981774	-5.31262
PPIB	0.473535	31.7115	1.87852	0.0656963	0.648202	-4.53887
ATP1B3	0.473455	23.7817	0.714641	0.479296	0.959491	-5.73221
DRG2	0.473195	22.0057	0.544195	0.593734	0.990242	-5.29532
RPL6	0.472962	22.5367	0.456017	0.65529	0.990242	-5.18272
TRIM29	0.47244	23.6768	0.515874	0.609968	0.990242	-5.65107
NMI	0.472143	22.532	0.576629	0.571267	0.981774	-5.19908
COPS4	0.472116	25.3019	1.06378	0.292523	0.920495	-5.61906
TPM3.2	0.471456	23.4739	0.335355	0.743068	0.990242	-5.03221
NUDT1	0.471442	22.5774	0.964336	0.341856	0.932096	-5.4471
INPP5B	0.470963	24.0566	0.875518	0.385465	0.947212	-5.79373
CYC1	0.469803	25.183	0.914375	0.365599	0.939142	-5.66799
VCPIP1	0.469711	23.8017	0.893392	0.378719	0.944165	-5.47312
TM9SF3	0.469122	23.6326	0.827886	0.412088	0.957764	-5.77446
DLAT	0.469045	23.0982	0.829745	0.412615	0.957764	-5.58854
SHMT2	0.469014	25.5953	1.11267	0.270952	0.90711	-5.5869
PSMD7	0.468156	24.301	0.881646	0.381937	0.944165	-5.82158
PSMC2	0.467883	24.7397	1.15581	0.253027	0.89114	-5.54406
GCDH	0.467655	22.6381	0.5875	0.563726	0.981774	-5.36917
GSTT1	0.46761	22.995	0.753819	0.458551	0.959363	-5.42707
MAPKAPK3	0.466598	23.1495	0.972148	0.337434	0.931666	-5.52297
TMEM37	0.465839	23.6269	0.27025	0.791897	0.991359	-5.01086
KIAA1468	0.465456	24.2543	0.997486	0.323619	0.930716	-5.64855
TMX1	0.464493	25.2983	0.764338	0.448555	0.957764	-5.83054
SUCLA2	0.464433	23.6479	0.734311	0.466823	0.959363	-5.80398
FKBP8	0.464236	22.8254	0.77014	0.447862	0.957764	-5.50763
NDUFB4	0.464173	23.2624	0.733047	0.468255	0.959363	-5.70793
HNRNPA2B1	0.463635	21.8959	0.712245	0.481611	0.959491	-5.62114
TOLLIP	0.463272	25.6998	1.05632	0.295691	0.920495	-5.64806
NDUFA4	0.462628	25.4945	0.994377	0.325223	0.930716	-5.63726
ARHGEF7	0.462482	23.3859	0.868701	0.389603	0.947905	-5.73867
SERPINA5	0.461867	23.3241	0.991291	0.327787	0.930716	-5.53635
NDUFA12	0.461737	23.1114	0.555688	0.583533	0.985389	-5.56771
SIGLEC16	0.461667	31.533	0.768739	0.446234	0.957764	-5.79086
SNRPD3	0.459849	24.9573	0.89354	0.379713	0.944165	-5.39623
RAC2	0.45977	26.7737	0.93636	0.353402	0.933982	-5.76255
CCT3	0.458796	28.8363	1.27057	0.209313	0.849341	-5.43108
SNX6	0.458425	23.9672	0.989878	0.32775	0.930716	-5.6087
PDHA1	0.458165	24.9718	0.792318	0.431906	0.957764	-5.85728
CC2D1B	0.457761	23.1056	0.44391	0.661613	0.990242	-5.46877
RAB3C	0.456823	24.0282	0.778844	0.442345	0.957764	-5.55493
SH3GLB2	0.455907	22.9383	0.703594	0.48607	0.959491	-5.73964
PLD3	0.455679	21.8478	1.00461	0.323074	0.930716	-5.38681
SLC37A1	0.455546	22.8911	0.620617	0.540023	0.978698	-5.60352
RP2	0.455352	24.2437	0.861558	0.393384	0.950071	-5.74835
SUSD3	0.454671	22.5119	0.441298	0.664842	0.990242	-5.31319
AGTRAP	0.454639	22.7513	0.660467	0.517242	0.968602	-5.3223
TNIK	0.453926	24.7357	0.897377	0.373641	0.944165	-5.79689
AHSA1	0.453	23.1304	0.831656	0.410914	0.957764	-5.65964
ME1	0.452922	24.7051	0.856125	0.396257	0.951712	-5.76881
LMAN1	0.452457	26.0975	0.848778	0.400687	0.952368	-5.72905
PLA2G4A	0.45218	24.0699	0.80373	0.42617	0.957764	-5.73705
DOCK7	0.451957	26.2894	1.05532	0.295965	0.920495	-5.66966
CPNE1	0.451896	26.161	0.96019	0.341389	0.932096	-5.73799
RBP4	0.450575	28.5798	1.6536	0.103994	0.721482	-4.9053
YIPF6	0.449905	22.5906	0.439593	0.665716	0.990242	-5.24423
DDX19B	0.449752	22.6959	0.737393	0.466068	0.959363	-5.66215
AP2B1	0.449532	25.2616	0.927272	0.358506	0.937396	-5.71301
GCLC	0.4492	21.3989	0.895232	0.379871	0.944165	-5.30803
NCKAP1L	0.448998	25.0544	0.742609	0.461182	0.959363	-5.89404
MAT1A	0.448175	22.4021	0.551794	0.587813	0.988256	-5.37936
LMAN2	0.448126	26.0045	0.922666	0.360349	0.937396	-5.78414
MRPS36	0.448008	23.1265	0.805633	0.426193	0.957764	-5.6127
PLTP	0.447012	21.688	0.784286	0.439915	0.957764	-5.47973
DOK3.1	0.4469	24.4375	1.07692	0.287362	0.915904	-5.53666
XPO7	0.44616	24.9936	0.978884	0.332334	0.931177	-5.70186
CCT7	0.445249	28.0231	0.978637	0.33211	0.931177	-5.74444
AGFG1	0.444847	23.5178	1.103	0.27614	0.911079	-5.48803
NAPG	0.443003	23.5479	0.799499	0.428095	0.957764	-5.80417
FRMD8	0.441835	23.1894	0.904572	0.373103	0.944165	-5.43334
KALRN	0.441557	25.8473	1.03202	0.307011	0.923973	-5.64768
2005-09-01	0.440653	27.2078	1.07934	0.28522	0.914688	-5.64512
HSD17B4	0.440045	28.0198	0.962669	0.340155	0.932096	-5.73858
GALK2	0.43998	22.7146	0.959001	0.343926	0.932096	-5.53486
CLASP1	0.439731	22.5655	0.349393	0.730603	0.990242	-5.46671
ARPC3	0.439707	29.905	1.23284	0.222958	0.86341	-5.47591
APOC2	0.438987	26.2153	1.03816	0.303984	0.922095	-5.66339
PSMD4	0.438542	24.7512	0.840958	0.404443	0.957529	-5.80511
RHOA	0.43795	28.2329	0.887775	0.378587	0.944165	-5.826
EXOC4	0.437286	23.2048	0.567493	0.574722	0.98203	-5.68757
PTPRB	0.436982	24.6259	0.889594	0.380499	0.944165	-5.50928
SERPINB5	0.436756	22.4228	0.344156	0.734909	0.990242	-5.27422
TAOK3	0.436058	23.9012	0.798764	0.42812	0.957764	-5.86533
ALG1	0.435684	22.56	0.640607	0.527806	0.973609	-5.52127
EMD	0.435148	25.9313	0.990933	0.326474	0.930716	-5.68738
TBRG4	0.434634	23.5312	0.707591	0.484815	0.959491	-5.60414
PCBP2.1	0.434168	25.1479	0.841098	0.404629	0.957529	-5.765
SUCLG1	0.433822	24.3312	0.788781	0.434027	0.957764	-5.84597
CYLD	0.433787	24.3955	0.231175	0.821765	0.994097	-4.94005
HSPG2	0.433606	24.6265	0.571949	0.5708	0.981774	-5.82839
LY6G6C	0.43328	21.7673	0.406633	0.69081	0.990242	-5.16252
TNPO3	0.433255	22.8247	0.927085	0.359708	0.937396	-5.58829
DENND2C	0.431676	22.052	0.717529	0.479405	0.959491	-5.50934
AK3	0.431559	25.4004	0.771512	0.444022	0.957764	-5.87614
HEBP1	0.431048	23.2369	0.80552	0.426824	0.957764	-5.55314
CBX3	0.430478	21.2751	0.229411	0.823098	0.994097	-4.94027
RAB7A	0.430232	29.2877	1.05962	0.294021	0.920495	-5.6653
ARHGAP10	0.428769	22.1375	0.705115	0.485662	0.959491	-5.6783
RPS20	0.428091	20.9799	0.636856	0.531752	0.975342	-5.34296
TMCC2	0.426331	22.7264	0.316083	0.756894	0.990747	-5.18743
PDCD10	0.426113	26.7885	1.07981	0.2851	0.914688	-5.63514
RDH12	0.425426	21.799	0.605409	0.552396	0.981774	-5.3364
GOT2	0.425124	27.1379	1.17836	0.243902	0.882388	-5.52724
HINT3	0.425044	23.0731	0.706771	0.48496	0.959491	-5.64535
STT3A	0.424986	24.1111	0.684819	0.497206	0.962378	-5.8376
PHB	0.424927	25.9587	0.732039	0.467551	0.959363	-5.90156
PLEKHO1	0.42473	23.2888	0.540114	0.594273	0.990242	-5.55244
PHPT1	0.423718	23.1452	0.929941	0.357695	0.937396	-5.64417
MAP2K3	0.423521	23.1166	0.757887	0.453055	0.957958	-5.74192
LAMTOR3	0.421952	24.595	0.810363	0.422392	0.957764	-5.73195
PRNP	0.421071	24.56	1.04077	0.302875	0.920495	-5.65375
MYL6B	0.421021	22.6863	0.605815	0.551745	0.981774	-5.35968
ACTN1	0.420989	29.52	1.2939	0.201626	0.843364	-5.35375
CD46.1	0.420758	23.7151	0.74248	0.46164	0.959363	-5.83874
NEDD8	0.420295	25.9549	1.22652	0.225409	0.866362	-5.47219
DUT	0.418797	22.3176	0.671719	0.506415	0.963813	-5.70575
ACY1	0.418015	22.1419	0.928447	0.361352	0.937994	-5.39415
MTHFR	0.41737	22.1719	0.812774	0.421523	0.957764	-5.6613
ATP6V0D1	0.417222	23.6828	0.798998	0.428877	0.957764	-5.74402
PRPS1	0.417181	25.6963	0.948783	0.346945	0.932096	-5.77208
NEK9	0.416792	23.3598	0.781864	0.438043	0.957764	-5.8512
CHORDC1	0.416714	23.0915	0.782859	0.43867	0.957764	-5.69691
UBA7	0.416573	27.9278	1.04554	0.300419	0.920495	-5.67949
CORO1C	0.416148	31.0188	0.953098	0.344774	0.932096	-5.76814
XP32	0.415858	23.2281	0.447006	0.660459	0.990242	-5.37751
ARHGAP6	0.415736	26.0622	0.689617	0.493551	0.959491	-5.94374
FXN	0.415022	23.6115	1.01817	0.314268	0.928952	-5.57292
MP68	0.414671	24.0007	0.747278	0.460008	0.959363	-5.66294
WAS	0.414574	25.9524	0.975478	0.334004	0.931177	-5.70191
GSN	0.414149	34.4522	1.48539	0.143237	0.767262	-5.1518
PFDN1	0.413833	24.0952	0.968099	0.33815	0.931666	-5.6463
WIBG	0.413731	23.0052	1.26528	0.212122	0.852186	-5.34191
HDDC3	0.412964	20.255	0.220078	0.830166	0.994097	-4.94145
DTD1	0.412516	25.6363	1.19725	0.236521	0.8706	-5.50768
DCXR	0.412288	23.8356	0.690498	0.493195	0.959491	-5.91023
RCHY1	0.411871	21.8466	0.480178	0.636025	0.990242	-5.49774
ITIH4.1	0.411692	21.022	0.2194	0.83068	0.994097	-4.94153
ARMC6	0.410615	22.4434	0.747451	0.461212	0.959363	-5.52345
AP3D1	0.410371	23.488	0.769131	0.445819	0.957764	-5.81941
NDUFV1	0.408123	23.0182	0.644884	0.523072	0.972024	-5.7655
ACTB	0.408038	38.2008	1.39832	0.167715	0.810028	-5.26986
S100A14	0.408006	21.239	0.354275	0.72835	0.990242	-5.21479
SLMAP	0.407794	25.2502	0.64999	0.518852	0.970393	-5.91795
UFM1	0.407692	24.1337	0.678661	0.501672	0.962732	-5.75132
GNA13	0.4074	26.2015	0.692631	0.491555	0.959491	-5.9634
AP1B1	0.407052	26.8777	0.702755	0.485394	0.959491	-5.9349
TMX3	0.407051	23.9619	0.660239	0.513402	0.96602	-5.7481
CCT2	0.406617	29.0214	1.06613	0.291093	0.920153	-5.65867
TBCD	0.406576	22.7308	0.602846	0.552468	0.981774	-5.51978
HSP90AB1	0.406119	28.4886	1.08913	0.28092	0.912198	-5.63496
ARPC2	0.40593	30.7844	1.20397	0.233837	0.866394	-5.50936
NT5C	0.405716	23.3244	0.968334	0.338974	0.932096	-5.54141
CAND1	0.404998	27.3869	0.9496	0.346533	0.932096	-5.77134
SNTB1	0.404785	25.6894	0.789554	0.433362	0.957764	-5.88449
SLC25A5	0.40463	26.3468	0.631532	0.530618	0.974451	-5.95814
EXOC2	0.403776	22.4323	0.650271	0.520282	0.971662	-5.68132
RABL6	0.403751	21.2658	0.487371	0.631523	0.990242	-5.41607
RAN	0.403426	27.8966	0.92268	0.360266	0.937396	-5.79558
MYO18A	0.40321	25.3624	0.803905	0.4251	0.957764	-5.87346
VPS13A	0.403086	24.5135	0.572789	0.569398	0.981774	-5.98784
SLC35A4	0.40252	23.4649	0.751091	0.457087	0.959363	-5.74679
ATPAF1	0.399721	25.4798	0.3572	0.724653	0.990242	-5.48369
MYDGF	0.399321	26.8511	1.31431	0.194281	0.838559	-5.37751
IGHV2-26	0.398752	22.6274	0.711708	0.482943	0.959491	-5.51314
BCR	0.398478	22.6056	0.467089	0.644455	0.990242	-5.64135
ACACA	0.398253	24.4995	0.31086	0.758947	0.990747	-5.51331
PRUNE	0.397523	25.17	0.863186	0.391841	0.948917	-5.84675
PGRMC1	0.397192	26.4267	0.709274	0.481438	0.959491	-5.91739
ATP6V1H	0.396581	22.2229	0.681684	0.501664	0.962732	-5.52779
RAC1	0.39575	29.4843	0.99301	0.325121	0.930716	-5.73083
IGKV1D-13	0.395235	24.2701	0.364077	0.718967	0.990242	-5.62741
EIF4G1	0.39492	26.1873	0.724347	0.472028	0.959491	-5.94165
BABAM1	0.394517	21.8743	0.394205	0.698917	0.990242	-5.29522
PSMD6	0.393329	24.6953	0.796272	0.429483	0.957764	-5.87644
TPD52L2	0.393192	25.8551	0.819049	0.416485	0.957764	-5.85871
PLIN3	0.392711	25.26	0.759654	0.450881	0.957764	-5.90394
PIP4K2A	0.392502	28.327	1.00644	0.318681	0.930716	-5.71795
PRKCD	0.391664	26.2364	0.774704	0.441883	0.957764	-5.91672
ECI1	0.391446	21.986	0.766695	0.448528	0.957764	-5.65715
STOM	0.391379	31.0215	0.925208	0.358961	0.937396	-5.79333
PAM	0.390832	23.195	0.285576	0.778433	0.990747	-5.09895
HLA-A	0.390813	29.4483	0.854923	0.39636	0.951712	-5.85359
NDUFA8	0.390641	23.9859	0.509278	0.614262	0.990242	-5.7239
FKBP3	0.39	25.9461	1.12762	0.264741	0.901793	-5.56201
TPM3.3	0.388696	23.8121	0.579621	0.568589	0.981774	-5.4284
HEATR6	0.388302	26.6357	0.325916	0.74961	0.990747	-5.18502
ATP8A1	0.387987	25.1611	0.696289	0.489339	0.959491	-5.94852
CSE1L	0.387977	25.8407	0.71787	0.47598	0.959491	-5.94617
RAB10	0.387438	27.7253	0.758311	0.451552	0.957764	-5.92887
MOB4	0.387239	24.9733	0.829562	0.411149	0.957764	-5.77314
LTA4H	0.386352	25.4974	1.02671	0.309118	0.926726	-5.69818
PRKCSH	0.386065	28.3582	0.988194	0.327451	0.930716	-5.73541
ESYT1	0.386028	27.0137	0.585946	0.560391	0.981774	-6.02953
MT-ATP6	0.385905	24.267	0.80796	0.422854	0.957764	-5.85822
PAIP1	0.385747	23.3716	0.915283	0.365373	0.939142	-5.62899
RIN3	0.385671	21.9617	0.467908	0.645127	0.990242	-5.45241
IGKV6D-21	0.385181	22.9754	0.581775	0.566336	0.981774	-5.53114
GPD1L	0.384686	23.0803	0.867778	0.390103	0.947905	-5.73403
GNB5	0.38466	24.7189	0.925834	0.359245	0.937396	-5.70942
GOLT1B	0.384627	24.9675	0.679078	0.502442	0.962732	-5.62256
SRP72	0.384596	22.9657	0.354167	0.728821	0.990242	-5.17769
ATAD1	0.384532	22.7267	0.230696	0.821384	0.994097	-5.05166
HABP2	0.384318	25.7539	1.0332	0.306186	0.92248	-5.68225
DNAJC7	0.383735	21.7772	0.314088	0.758774	0.990747	-5.12614
GSK3A	0.383209	22.2179	0.772121	0.44605	0.957764	-5.56658
PRPSAP2	0.383128	24.1262	0.731238	0.468251	0.959363	-5.86392
ERP29	0.383053	26.9643	0.853418	0.397256	0.951712	-5.84333
CSNK2A1;CSNK2A3	0.382095	24.2005	1.08907	0.28154	0.912812	-5.57077
HSD17B12	0.381143	25.0015	0.560656	0.577686	0.98321	-5.97761
HLA-C	0.38112	26.6564	0.728332	0.469667	0.959363	-5.93033
PPP1CC	0.380869	24.4957	0.686867	0.496942	0.962378	-5.69605
RAB5A	0.380669	23.2986	0.77321	0.445223	0.957764	-5.59936
TBXA2R	0.380409	22.934	0.628093	0.534519	0.975553	-5.68782
PURB	0.380001	21.4915	0.617817	0.542036	0.981002	-5.5704
AP1M1	0.379327	25.9453	0.766725	0.446701	0.957764	-5.90164
LCN2	0.379122	23.0744	0.564642	0.57695	0.98321	-5.63429
DCTN1	0.37855	27.037	0.75683	0.452431	0.957764	-5.92995
SCFD1	0.378502	24.1233	0.857813	0.395158	0.951712	-5.79137
PLEKHO2	0.37829	24.4986	0.643707	0.52264	0.972024	-5.97335
ARL8A	0.377283	25.69	0.631966	0.530461	0.974451	-5.93406
NDUFS7	0.375222	22.7547	0.199964	0.845452	0.994188	-4.94381
MRI1	0.375098	22.6384	0.645935	0.523205	0.972024	-5.66115
NADSYN1	0.374727	23.2271	1.08043	0.285816	0.914688	-5.53171
SLC44A2	0.374517	24.3511	0.619396	0.538988	0.978698	-5.88013
RRAGC;RRAGD	0.373213	24.2033	0.570253	0.572132	0.981774	-5.80069
PDE3A	0.372825	24.3005	0.548357	0.58598	0.987233	-5.99175
ITGA5	0.372818	22.959	0.570073	0.57247	0.981774	-5.76543
EHD3	0.372737	30.2634	0.917863	0.362759	0.939108	-5.79984
ERAP1	0.372669	27.3756	0.786703	0.435015	0.957764	-5.88666
PRMT5	0.372082	22.3057	0.59329	0.558282	0.981774	-5.5421
ACSS1	0.37176	24.0118	0.748681	0.45769	0.959363	-5.87105
ARL6IP5	0.370933	27.5257	0.626819	0.533565	0.975553	-5.98374
PSMB10	0.37035	23.396	0.698713	0.488236	0.959491	-5.88184
PPP3CB	0.370097	21.6582	0.460085	0.650914	0.990242	-5.41984
OXR1	0.36923	23.1951	0.569631	0.572023	0.981774	-5.89419
ARL15	0.368907	22.8436	0.601793	0.552695	0.981774	-5.57488
TMPPE	0.368515	22.3218	0.46971	0.643862	0.990242	-5.42346
APOB	0.367073	31.5899	1.0608	0.293489	0.920495	-5.6641
F12	0.36685	26.6499	0.982118	0.330575	0.930716	-5.72044
IL36RN	0.366706	21.5774	0.22922	0.822842	0.994097	-5.01734
COPG1	0.366482	26.041	0.692015	0.491996	0.959491	-5.95139
REEP5	0.36638	24.3332	0.561369	0.577518	0.98321	-5.91145
SYMPK	0.36498	22.4587	0.414523	0.681424	0.990242	-5.77656
ABCC4	0.364537	24.0852	0.729011	0.469385	0.959363	-5.90689
TSG101	0.364455	24.7037	0.698762	0.487804	0.959491	-5.94685
PIN4	0.364298	22.8832	1.0117	0.317453	0.930716	-5.56114
MEMO1	0.363981	24.3154	0.894948	0.375006	0.944165	-5.78696
SPRYD7	0.363577	21.5723	0.356505	0.725806	0.990242	-5.36692
CAMP	0.363574	21.1447	0.705375	0.486581	0.959491	-5.56132
CLEC2L	0.363445	22.6591	0.489819	0.628679	0.990242	-5.5782
FASN	0.363157	27.5796	0.770764	0.444196	0.957764	-5.91966
ARHGAP4	0.362554	23.2018	0.680967	0.499447	0.962732	-5.86691
EIF1	0.362394	22.4237	0.263363	0.796347	0.991359	-5.06592
STEAP3	0.360782	23.636	0.481238	0.634065	0.990242	-5.70457
RHBDF2	0.360383	22.2824	0.387576	0.704091	0.990242	-5.24748
ME2	0.359897	27.9406	0.869723	0.388361	0.947905	-5.8298
SH3PXD2A	0.359799	22.0277	0.513426	0.611962	0.990242	-5.64162
C14orf166	0.35889	21.9517	0.515774	0.610514	0.990242	-5.61921
TMX4	0.358763	22.497	0.391146	0.700796	0.990242	-5.33066
TOR1AIP2	0.358279	22.944	0.380324	0.708369	0.990242	-5.40128
USMG5	0.358243	25.4157	0.653498	0.516543	0.96808	-5.93069
CCDC22	0.358184	22.4064	0.519469	0.608159	0.990242	-5.52736
HADH	0.357059	27.5956	0.8061	0.42371	0.957764	-5.89273
DNM1L	0.357047	29.1394	0.760325	0.450357	0.957764	-5.92739
PSMB5	0.356199	22.8357	0.947002	0.348365	0.932096	-5.70859
STX4	0.356059	25.0982	0.679129	0.500521	0.962732	-5.88201
ERC1	0.355979	22.6649	0.495312	0.624514	0.990242	-5.6333
ECH1	0.35591	26.7178	0.802367	0.425847	0.957764	-5.89563
THBS4	0.355636	21.3807	0.189526	0.853411	0.994188	-4.94495
BID	0.355531	26.0427	0.741057	0.46186	0.959363	-5.94139
HBE1	0.354333	23.3596	0.582214	0.564749	0.981774	-5.69785
BRCC3	0.353862	23.3425	0.731533	0.468598	0.959363	-5.78306
RHOF	0.353791	23.7722	0.637836	0.526873	0.972408	-5.89569
HEATR5A	0.353552	22.4761	0.370201	0.716038	0.990242	-5.36252
COPS7B	0.353472	22.7124	0.566318	0.575827	0.982945	-5.61302
VMA21	0.352674	23.7091	0.606654	0.548619	0.981774	-5.68421
COX7C	0.352046	25.0283	0.614295	0.543783	0.981247	-5.66168
GPSM3	0.351628	23.9489	0.803067	0.426549	0.957764	-5.74092
WASF3	0.351341	21.3115	0.433179	0.669071	0.990242	-5.28328
PTRHD1	0.350952	24.4349	0.913722	0.36551	0.939142	-5.71267
UQCRC2	0.350611	26.6308	0.597346	0.553075	0.981774	-5.96461
ATP6V1F	0.350458	22.5157	0.558401	0.582717	0.984975	-5.4391
CSNK2A2	0.350258	23.6008	0.775005	0.442048	0.957764	-5.86302
IPO4	0.349811	20.0976	0.186422	0.855781	0.994188	-4.94528
SULT1A4;SULT1A3	0.349736	27.1395	0.731046	0.467961	0.959363	-5.93693
DECR1	0.349715	26.0082	0.694507	0.490446	0.959491	-5.94971
RPSA	0.349349	23.8772	0.65455	0.516683	0.96808	-5.79243
FERMT3	0.348798	33.3843	0.919899	0.361704	0.938204	-5.79804
PCTP	0.348781	21.1604	0.52978	0.602348	0.990242	-5.42515
EFHD2	0.348344	22.482	0.736037	0.466455	0.959363	-5.69397
RSU1	0.347884	31.6644	0.88336	0.380945	0.944165	-5.82977
UNC13D	0.347745	29.0078	0.79538	0.429864	0.957764	-5.90103
RAB2B	0.347331	22.6317	0.660513	0.513229	0.96602	-5.74292
CORO1B	0.346651	27.8186	0.790296	0.432801	0.957764	-5.90492
PI16	0.346297	20.5569	0.339262	0.739064	0.990242	-5.31186
EXOC3	0.345792	22.9198	0.48754	0.629787	0.990242	-5.68199
APOH	0.345765	30.6175	1.38275	0.172415	0.813712	-5.29028
GOLGA3	0.345763	22.1845	0.426782	0.673847	0.990242	-5.54015
CLIP2	0.345177	24.954	0.695998	0.48958	0.959491	-5.93947
AK1	0.344287	28.2377	0.958624	0.342008	0.932096	-5.76306
FHOD1	0.34423	27.4183	0.714448	0.478076	0.959491	-5.94854
MYH9	0.344076	35.8144	0.951671	0.345491	0.932096	-5.76944
PDCD6	0.343281	24.4544	0.946558	0.348228	0.932096	-5.75333
LAMP1	0.343107	26.7617	1.0254	0.309731	0.926726	-5.69947
LACTB2	0.34297	22.5244	0.804529	0.426075	0.957764	-5.66339
TMEM33	0.342954	23.4433	0.454535	0.652928	0.990242	-5.71628
BROX	0.34276	24.0414	0.802805	0.425801	0.957764	-5.86222
SVEP1	0.342105	21.0632	0.182315	0.858919	0.994188	-4.94571
ARPC4	0.341574	30.3769	0.881625	0.381875	0.944165	-5.83124
F2	0.340768	29.7613	1.31276	0.194799	0.83919	-5.37943
UQCRQ	0.340669	24.1823	0.632658	0.530456	0.974451	-5.84753
PPP3CA	0.340185	25.7489	0.690763	0.492719	0.959491	-5.96465
TM9SF4	0.340063	22.5884	0.49776	0.622659	0.990242	-5.66732
CCT8	0.339116	28.9449	0.877274	0.384212	0.946387	-5.83493
ALDH6A1	0.338	24.0506	0.487753	0.628933	0.990242	-5.80673
HSP90AA1	0.337521	31.4202	0.959029	0.341806	0.932096	-5.76269
PCYOX1L	0.337028	25.0826	0.567631	0.572977	0.981774	-5.97133
NAE1	0.336882	24.2899	0.870926	0.387863	0.947905	-5.80735
LPP	0.336212	25.1374	0.738072	0.463778	0.959363	-5.91955
ARPC1B	0.335643	30.9043	1.01084	0.316589	0.930716	-5.71369
CKAP4	0.335311	22.3339	0.44768	0.659403	0.990242	-5.43231
LYPLA1	0.33332	25.8409	0.763023	0.448886	0.957764	-5.90437
ASL	0.33267	25.2092	0.749444	0.456893	0.959363	-5.92376
SSB	0.332268	21.4913	0.339802	0.738666	0.990242	-5.24377
STXBP2	0.331653	29.4074	0.739973	0.462512	0.959363	-5.94216
ABLIM1	0.330954	22.5945	0.79185	0.433218	0.957764	-5.7169
ANKRD28	0.330915	22.5192	0.5328	0.597724	0.990242	-5.77904
PSMD13	0.330577	25.2417	0.862372	0.392356	0.948917	-5.83777
UTS2	0.33047	27.7899	1.20298	0.234215	0.866394	-5.51049
UQCRFS1;UQCRFS1P1	0.330224	25.0956	0.622054	0.537178	0.977331	-5.88866
ADAM10	0.329941	28.1313	0.804126	0.424839	0.957764	-5.89427
HINT2	0.329325	25.0617	0.720887	0.474325	0.959491	-5.91257
LRRC40	0.329254	22.6274	0.679472	0.501553	0.962732	-5.66502
IGLV1-36	0.328921	26.5384	0.268607	0.792732	0.991359	-5.13578
CYFIP1	0.328588	27.843	0.743334	0.460492	0.959363	-5.93975
PLCG2	0.327931	24.784	0.771852	0.443685	0.957764	-5.89783
RAB39A	0.327872	24.1079	0.618984	0.539604	0.978698	-5.81402
ALDOB	0.327802	25.6006	0.222933	0.825946	0.994097	-5.49864
SERPINF2	0.3267	27.7053	1.106	0.273616	0.911079	-5.61726
ACAT2	0.326454	26.5465	0.761786	0.449492	0.957764	-5.92631
SACM1L	0.325321	26.6956	0.453458	0.652064	0.990242	-6.09647
TSNAX	0.325105	23.187	0.70694	0.484262	0.959491	-5.71785
CALML5	0.324966	23.5425	0.356472	0.724345	0.990242	-5.71069
HYOU1	0.323996	27.9447	0.867309	0.389599	0.947905	-5.84331
PCYT2	0.323202	22.5397	0.523679	0.605942	0.990242	-5.4782
2002-09-01	0.322869	28.7333	0.89988	0.372167	0.944165	-5.81558
HPCAL1	0.321765	25.2794	0.713429	0.47876	0.959491	-5.93683
G6B.1	0.32028	25.0555	0.762616	0.449194	0.957764	-5.88847
LIMD1	0.319478	21.7848	0.516401	0.610082	0.990242	-5.61891
NFKB1	0.318928	22.9576	0.493878	0.624298	0.990242	-5.87256
EXOC3L2	0.318217	21.8523	0.34185	0.736386	0.990242	-5.44469
CFHR3	0.317595	22.7803	0.379685	0.708353	0.990242	-5.48556
IAH1	0.317427	22.3914	0.712074	0.481398	0.959491	-5.67943
P4HA1	0.315081	22.5607	0.20144	0.843977	0.994188	-5.02112
SPN	0.314153	23.0017	0.562015	0.578258	0.98321	-5.70871
EIF2S3;EIF2S3L	0.312839	24.8831	0.65321	0.516545	0.96808	-5.96739
EIF1AX	0.312803	23.9087	0.814076	0.41978	0.957764	-5.79803
DPY19L1	0.312732	22.5176	0.424175	0.676161	0.990242	-5.46968
PCCB	0.312669	23.6081	0.621957	0.537574	0.977535	-5.83133
CRLF3	0.31246	26.3327	0.67239	0.504193	0.962732	-5.9884
CDC42	0.312233	28.9945	0.703039	0.485042	0.959491	-5.96797
HLA-B	0.312088	27.5456	0.593072	0.555601	0.981774	-6.03711
MYLK	0.311275	28.5228	0.656096	0.51454	0.967212	-5.99889
BRE	0.31123	23.1186	0.451636	0.656124	0.990242	-5.53028
EIF5	0.311148	23.0844	0.520154	0.606518	0.990242	-5.77013
PDXDC1	0.310361	22.5666	0.336851	0.740089	0.990242	-5.44617
TUBB	0.309887	31.122	0.88655	0.37924	0.944165	-5.82705
MDH1	0.309846	28.9835	0.989121	0.327002	0.930716	-5.73453
RALBP1	0.309739	21.1329	0.212222	0.834759	0.994097	-5.27176
YWHAB	0.309278	29.3446	0.917654	0.362868	0.939108	-5.80003
TMEM50A	0.309202	20.9203	0.164781	0.872347	0.994188	-4.94741
MCCC2	0.308991	21.857	0.534969	0.596727	0.990242	-5.69619
VDAC1	0.307218	27.9095	0.506484	0.614693	0.990242	-6.04574
PTPRA	0.307128	24.0502	0.580937	0.564304	0.981774	-5.90628
CCR4	0.307058	22.6954	0.348163	0.731325	0.990242	-5.48651
VPS35	0.306337	26.3087	0.775205	0.441653	0.957764	-5.90664
TMEM9	0.305958	22.2302	0.401721	0.691151	0.990242	-5.69467
NUDCD2	0.305881	23.2837	0.432952	0.668347	0.990242	-5.72526
C1QBP	0.305293	25.3965	0.671914	0.504661	0.962732	-5.9513
GUCY1A3	0.305181	24.6258	0.587833	0.559181	0.981774	-6.01597
CD226	0.304397	26.5781	0.766679	0.446663	0.957764	-5.91114
PACS1	0.303566	24.0765	0.625298	0.534789	0.975553	-5.92558
CMBL	0.303419	20.9742	0.449391	0.65819	0.990242	-5.45992
USP24	0.303262	22.9536	0.521378	0.605282	0.990242	-5.84115
TPST2	0.303241	23.865	0.729602	0.469667	0.959363	-5.80887
GLTP	0.302895	22.7738	0.64279	0.524414	0.972024	-5.77617
NOSTRIN	0.302754	24.2019	0.34758	0.731434	0.990242	-5.51579
C11orf68	0.302193	22.3013	0.405599	0.688335	0.990242	-5.67074
DPP9	0.302013	21.951	0.596888	0.55535	0.981774	-5.64632
C2orf88	0.30187	25.3718	0.722763	0.473182	0.959491	-5.90807
IGHV1-18	0.300756	23.5114	0.558035	0.580356	0.984975	-5.80219
PPL	0.300453	25.817	0.343852	0.732627	0.990242	-6.00247
PITPNA	0.299259	22.8034	0.659047	0.513626	0.96602	-5.82765
CIRBP	0.297301	23.248	0.693662	0.49179	0.959491	-5.81569
CCT4	0.2973	28.6819	0.736423	0.464651	0.959363	-5.9447
CLTC	0.297074	31.5171	0.811362	0.420709	0.957764	-5.88862
VAMP3	0.296952	25.1806	0.763974	0.448392	0.957764	-5.89155
GP6	0.29633	28.441	1.00907	0.317427	0.930716	-5.7154
TUBB1	0.295682	33.7244	0.824465	0.413291	0.957764	-5.87827
TMED4	0.295494	25.0005	0.416844	0.679561	0.990242	-5.81602
RAD23A	0.29503	23.1347	0.496764	0.623352	0.990242	-5.64724
DNAJA2	0.294639	24.2722	0.529153	0.59913	0.990242	-6.00177
STUB1	0.294063	21.821	0.242128	0.812714	0.994097	-5.14071
ITIH2	0.293295	30.0836	1.06411	0.291999	0.920495	-5.66073
WDR1	0.292504	33.6939	1.06864	0.28997	0.920153	-5.65611
TMEM165	0.291774	23.3811	0.487067	0.631216	0.990242	-5.51527
CRK	0.29153	22.8147	0.607936	0.546415	0.981624	-5.88147
PBDC1	0.291524	22.586	0.523075	0.604112	0.990242	-5.84266
HMHA1	0.291202	27.1486	0.529063	0.598923	0.990242	-6.07202
CAT	0.290641	30.9953	1.0338	0.305825	0.92248	-5.69119
DDX6	0.290546	23.9607	0.50103	0.619987	0.990242	-5.73921
CARKD	0.289759	22.2141	0.486578	0.629962	0.990242	-5.72603
LZIC	0.289118	24.6048	0.602672	0.549442	0.981774	-5.98822
MYL9	0.28898	29.8459	0.756433	0.452667	0.957764	-5.93024
HSP90B1	0.288926	31.3272	0.827109	0.411804	0.957764	-5.87617
HSPA6	0.288688	29.2823	1.04804	0.299275	0.920495	-5.67699
VAPB	0.287503	25.6237	0.673166	0.503994	0.962732	-5.9274
HECTD4	0.287098	22.5878	0.356479	0.725825	0.990242	-5.40887
GGT1	0.286945	22.5352	0.306806	0.762299	0.990747	-5.50782
NAA50	0.286416	22.2539	0.534107	0.597057	0.990242	-5.70329
ACLY	0.285321	28.2706	0.732521	0.467008	0.959363	-5.94747
CAPZA1	0.285259	30.5528	0.762142	0.449281	0.957764	-5.92605
CPVL	0.285255	21.6454	0.286045	0.778477	0.990747	-5.36056
MAPRE2	0.284941	29.8753	0.689304	0.493574	0.959491	-5.97723
HIBADH	0.284935	22.7471	0.672381	0.505191	0.962732	-5.81736
G3BP2	0.283116	23.3176	0.537986	0.59371	0.990242	-5.865
AP1G1	0.28265	24.9315	0.509696	0.612456	0.990242	-6.04415
PKP3	0.282365	23.4735	0.495355	0.624484	0.990242	-5.65008
SLC25A20	0.282276	24.7184	0.411408	0.683136	0.990242	-5.89488
CASP7	0.282272	24.8064	0.578288	0.565764	0.981774	-5.97898
HIBCH	0.282193	23.9811	0.67139	0.504934	0.962732	-5.96792
FLOT2	0.282193	25.2417	0.50498	0.6157	0.990242	-6.06288
SCRN2	0.281805	22.1283	0.438143	0.664746	0.990242	-5.67268
TLN1	0.281486	36.4869	0.772754	0.443027	0.957764	-5.91818
RDH11	0.281166	27.2496	0.43145	0.667919	0.990242	-6.0934
PCYOX1	0.281094	22.3227	0.371079	0.714649	0.990242	-5.45984
C1R	0.280898	25.438	0.571915	0.569836	0.981774	-6.02787
GNS	0.279946	22.8057	0.70522	0.484294	0.959491	-5.85644
KPNA4	0.279101	24.0449	0.547593	0.586609	0.987233	-5.97137
GNB2	0.278756	26.3753	0.502755	0.617293	0.990242	-6.04757
MTCH1	0.278741	23.1281	0.258101	0.799798	0.991674	-5.26317
TPM2	0.278535	21.5965	0.203216	0.842325	0.994188	-5.14703
VCAM1	0.278446	21.651	0.187125	0.854415	0.994188	-5.07746
SAV1	0.277444	22.681	0.304444	0.764249	0.990747	-5.47209
PDCD6IP	0.277031	27.3571	0.608522	0.545385	0.981624	-6.02809
TUBB4B	0.276856	32.6182	0.763537	0.448456	0.957764	-5.92502
POGLUT1	0.275616	21.517	0.286063	0.778253	0.990747	-5.42846
TSPAN14	0.275431	23.7564	0.469645	0.641281	0.990242	-5.89799
TMED8	0.275248	25.021	0.583204	0.562369	0.981774	-5.99617
OSBP	0.275225	23.4506	0.500462	0.619292	0.990242	-5.95743
SELL	0.273627	22.3758	0.383443	0.705403	0.990242	-5.52441
CLIC4	0.272892	29.2388	0.821727	0.414835	0.957764	-5.88045
OCIAD1	0.272574	23.0729	0.356452	0.724068	0.990242	-5.77927
SLC4A2	0.272221	22.0579	0.434113	0.668057	0.990242	-5.623
GPD2	0.271669	28.1842	0.472138	0.638836	0.990242	-6.06206
MSRB3	0.271089	22.466	0.392988	0.698665	0.990242	-5.48099
CAP1	0.270364	32.629	0.771386	0.44383	0.957764	-5.9192
LIMA1	0.269979	25.2536	0.606027	0.547229	0.981624	-5.98303
ICAM2	0.268453	27.1312	0.758325	0.451543	0.957764	-5.92886
SERPINH1	0.268313	25.9287	0.644909	0.521812	0.972024	-5.9848
EPPK1	0.268081	22.4049	0.475369	0.638065	0.990242	-5.73267
SELT	0.26798	23.0054	0.383603	0.704372	0.990242	-5.70131
AMPD2	0.266899	26.9225	0.504998	0.615609	0.990242	-6.08413
TRAPPC2B;TRAPPC2	0.266694	20.9766	0.229908	0.82145	0.994097	-5.24325
CFH	0.26667	31.559	1.09557	0.278112	0.91108	-5.62823
DUSP23	0.266361	22.2718	0.488137	0.628571	0.990242	-5.81435
RPS9	0.266321	21.7328	0.235398	0.817268	0.994097	-5.24225
SUMO3	0.266024	22.8666	0.622197	0.536809	0.977173	-5.94244
SEMA4B	0.265708	22.5269	0.530941	0.598894	0.990242	-5.79363
ATG5	0.265269	22.413	0.167433	0.870023	0.994188	-5.0251
REPS1	0.265068	21.8255	0.141261	0.890424	0.994188	-4.94943
STX12	0.264083	23.8118	0.464019	0.645021	0.990242	-5.95952
SMAP1	0.263933	22.8785	0.530399	0.598617	0.990242	-5.92284
MYL6.1	0.26375	33.1946	0.765071	0.44755	0.957764	-5.92389
PLEKHF1	0.263591	23.5593	0.574806	0.569421	0.981774	-5.73228
RNH1	0.263565	28.2004	0.719212	0.475102	0.959491	-5.95683
RAB11FIP3	0.263347	23.4821	0.499545	0.620507	0.990242	-5.82134
OPA1	0.262874	24.2743	0.424605	0.67314	0.990242	-6.01757
MYO9B	0.262041	22.6878	0.500869	0.619675	0.990242	-5.8166
NDUFB7	0.261654	22.7231	0.407038	0.686379	0.990242	-5.88472
ACO1	0.261597	26.3778	0.72123	0.47387	0.959491	-5.95542
ADSL	0.261228	25.2874	0.655419	0.515134	0.967802	-5.96599
EIF4G2	0.261177	24.501	0.430555	0.668713	0.990242	-6.05119
RPS12	0.260896	25.3599	0.518338	0.606869	0.990242	-5.93939
PDHB	0.260462	24.8435	0.577987	0.565858	0.981774	-5.99911
2011-09-01	0.26035	28.2653	0.594858	0.554415	0.981774	-6.03607
CCT6A	0.260057	28.7796	0.779241	0.439229	0.957764	-5.91331
LCMT1	0.260021	21.6798	0.31766	0.752931	0.990747	-5.77873
MTM1	0.259616	23.5809	0.499917	0.61956	0.990242	-5.97558
HM13	0.259527	22.8849	0.299781	0.767018	0.990747	-5.59562
TMED9	0.259077	25.8239	0.458659	0.64846	0.990242	-6.06342
PRDX1	0.258545	29.7951	0.834224	0.407819	0.957764	-5.87046
VPS33A	0.257789	22.1483	0.360506	0.721881	0.990242	-5.59837
CCT6B	0.257535	25.3307	0.45707	0.652277	0.990242	-5.52805
NMT1	0.256933	22.9757	0.484147	0.631562	0.990242	-5.78726
SLC25A15	0.25667	23.3947	0.359437	0.721617	0.990242	-5.82748
PPP2R4	0.256539	27.3176	0.771723	0.443632	0.957764	-5.91895
LIMS1	0.255485	31.9468	0.693092	0.491213	0.959491	-5.9747
BIN2	0.255289	30.6667	0.692858	0.491358	0.959491	-5.97485
FCGR2A	0.254308	25.8986	0.60552	0.547409	0.981624	-6.02008
CLINT1	0.25429	25.7925	0.480463	0.632869	0.990242	-6.08419
ARPC5	0.254268	29.4861	0.736986	0.464311	0.959363	-5.9443
EEF1G	0.253579	28.7986	0.664112	0.509436	0.965808	-5.99376
ILK	0.25322	32.1665	0.6649	0.508935	0.965808	-5.99325
ADIPOQ	0.252269	23.967	0.578216	0.566803	0.981774	-5.79634
PRKACB.1	0.252261	27.1738	0.546643	0.586911	0.987233	-6.05302
PSMD2	0.252229	25.4108	0.607398	0.546124	0.981624	-6.02875
ITGAV	0.251743	22.5957	0.420002	0.676902	0.990242	-5.89146
RGS18	0.25107	26.4167	0.495062	0.622596	0.990242	-6.07727
DCTN4	0.25042	24.198	0.421313	0.675441	0.990242	-6.04138
PAFAH1B3	0.250348	22.1901	0.592661	0.55731	0.981774	-5.77163
EEA1	0.249715	23.7037	0.548201	0.585938	0.987233	-6.02852
RPL3	0.249485	21.8978	0.372138	0.713672	0.990242	-5.52825
FURIN	0.249471	22.4255	0.298118	0.76941	0.990747	-5.35759
BCL2L13	0.249161	22.147	0.362021	0.720765	0.990242	-5.58895
KIF13B	0.248904	22.9142	0.450928	0.65489	0.990242	-5.83923
ASAH1	0.248031	25.3766	0.649496	0.519041	0.970393	-5.94926
NACA	0.247936	23.738	0.469978	0.641272	0.990242	-5.8453
TACC1	0.247851	23.0744	0.574215	0.568873	0.981774	-5.90605
DDOST	0.247294	26.4672	0.506343	0.614791	0.990242	-6.052
COPS5	0.247016	24.3027	0.56773	0.572654	0.981774	-6.03018
CHKB	0.24689	22.4529	0.504983	0.616474	0.990242	-5.88148
GSTK1	0.246489	25.6578	0.438828	0.662708	0.990242	-6.06033
ITGA2	0.245924	27.7166	0.416112	0.679003	0.990242	-6.11228
ACYP2	0.245907	22.931	0.45639	0.652024	0.990242	-5.63356
PRDX4	0.245671	28.2788	0.729292	0.468965	0.959363	-5.94976
FDPS	0.245316	27.5903	0.787633	0.434345	0.957764	-5.90695
DCTN2	0.244935	27.6323	0.586393	0.560048	0.981774	-6.04093
ISOC1	0.244694	26.6277	0.595702	0.553902	0.981774	-6.02393
L3HYPDH	0.242974	23.7832	0.660314	0.512822	0.96602	-5.82505
IGHV3-38	0.242923	24.2973	0.527177	0.60077	0.990242	-5.92552
C1orf198	0.241922	24.0602	0.500327	0.619077	0.990242	-6.0255
PIK3R1	0.241351	23.3213	0.575435	0.567792	0.981774	-5.95626
NAPRT	0.241148	27.1809	0.757921	0.451783	0.957764	-5.92915
MYCBP2	0.241114	24.6926	0.273473	0.786294	0.990747	-5.84582
MICALL2	0.240605	24.3785	0.219151	0.828537	0.994097	-5.63591
COPS7A	0.240371	23.0526	0.419557	0.677992	0.990242	-5.73062
LAT2	0.239854	20.4451	0.16933	0.86832	0.994188	-5.05976
SYPL1	0.238885	23.6343	0.536081	0.595184	0.990242	-5.81453
LSM6	0.238836	21.8005	0.462859	0.647021	0.990242	-5.7172
YES1	0.23876	26.0315	0.450833	0.653978	0.990242	-6.08804
GNAQ	0.238746	28.3878	0.450088	0.654477	0.990242	-6.09795
WDR13	0.238162	23.4789	0.64202	0.523968	0.972024	-5.93035
HCLS1	0.238148	25.9735	0.581001	0.563649	0.981774	-6.04399
TBC1D23	0.237738	23.0979	0.418334	0.678875	0.990242	-5.73561
CNST	0.236677	25.9948	0.474807	0.636869	0.990242	-6.08682
CD151	0.236665	25.6447	0.382732	0.703638	0.990242	-6.05139
CLTA	0.23625	27.8468	0.677982	0.500669	0.962732	-5.98474
TUBA8	0.235853	29.3636	0.616677	0.540031	0.978698	-6.02324
LYVE1	0.235133	21.4529	0.243887	0.810586	0.994097	-5.33492
PLCB3	0.234984	22.9622	0.402692	0.689118	0.990242	-6.00789
RRBP1	0.234363	23.5619	0.329434	0.743459	0.990242	-6.01107
SNAP29	0.234133	24.3488	0.484358	0.630374	0.990242	-6.0162
ITIH4	0.233876	29.7933	0.86014	0.393503	0.950071	-5.84928
VILL	0.233458	26.179	0.289493	0.774184	0.990747	-5.78679
VDAC2	0.23313	27.3391	0.381461	0.70441	0.990242	-6.11318
OPTN	0.233103	22.7708	0.555305	0.58131	0.984975	-5.97802
SLA2	0.232613	22.8585	0.377568	0.708231	0.990242	-5.83084
TTLL12	0.232368	23.7889	0.576228	0.567037	0.981774	-6.00332
CD9	0.231988	30.6078	0.573395	0.56875	0.981774	-6.04826
GRHPR	0.23198	27.0828	0.721458	0.473731	0.959491	-5.95526
TECR	0.231727	22.3717	0.354573	0.72546	0.990242	-5.7799
SLC6A4	0.231471	22.8696	0.47475	0.638173	0.990242	-5.7947
MGMT	0.231443	22.0255	0.462021	0.648035	0.990242	-5.63117
CLTB	0.231139	26.4369	0.325782	0.745844	0.990242	-6.15668
UFC1	0.229951	24.8717	0.559634	0.578171	0.98321	-6.02237
USP9X	0.22964	24.2699	0.50894	0.613026	0.990242	-6.03549
PKM.1	0.229245	33.2921	0.704035	0.484427	0.959491	-5.96729
VPS33B	0.228665	22.4252	0.290387	0.773998	0.990747	-5.67806
CPA4	0.228276	21.9419	0.123987	0.90335	0.994188	-5.15652
DAPP1	0.227865	24.9554	0.407795	0.685195	0.990242	-6.07083
ASNA1	0.227628	25.4855	0.570381	0.570822	0.981774	-6.03827
RAB4A	0.227378	24.9887	0.48894	0.62715	0.990242	-6.01404
TAX1BP3	0.227332	22.6324	0.510233	0.614009	0.990242	-5.66147
VCL	0.226741	35.0938	0.703905	0.484507	0.959491	-5.96738
M6PR	0.226364	25.4446	0.556502	0.580293	0.984975	-6.02612
EIF4H	0.225974	24.7047	0.493903	0.623409	0.990242	-6.0797
BET1	0.225878	23.9489	0.474053	0.638029	0.990242	-5.91153
LAMTOR4	0.22539	22.573	0.27738	0.784801	0.990747	-5.38822
CD109	0.225113	24.9949	0.527355	0.600101	0.990242	-6.0729
GP1BA	0.225064	32.1192	0.812753	0.419918	0.957764	-5.88753
RPS21	0.224725	22.3423	0.451852	0.655099	0.990242	-5.65235
PSMA4	0.224664	27.6381	0.644081	0.522241	0.972024	-6.00647
GOT1	0.224629	25.3646	0.592739	0.555869	0.981774	-6.02751
QARS	0.223771	23.9474	0.392896	0.696167	0.990242	-6.04757
PDE4DIP	0.223496	24.4319	0.290585	0.772827	0.990747	-6.00983
CTNND1	0.22282	22.6493	0.380483	0.706253	0.990242	-5.79313
GCSAML	0.22268	22.6801	0.328955	0.745023	0.990242	-5.60067
USP7	0.222439	23.0952	0.20307	0.840853	0.994188	-5.66745
C16orf13	0.222407	22.6232	0.282977	0.77982	0.990747	-5.61223
HBS1L	0.222039	23.5497	0.395958	0.695473	0.990242	-5.65738
AKT1	0.221805	20.9464	0.229639	0.821253	0.994097	-5.28694
MAOB	0.221529	26.5434	0.339485	0.735582	0.990242	-6.1405
ACTC1	0.221283	34.1559	0.68982	0.493252	0.959491	-5.97689
FLOT1	0.221085	25.4657	0.387511	0.700051	0.990242	-6.07866
APRT	0.220798	28.2492	0.577405	0.566059	0.981774	-6.04601
SERPINA4	0.220303	25.7286	0.710378	0.480633	0.959491	-5.94185
MARS	0.219048	23.1822	0.44352	0.659657	0.990242	-5.96849
DOCK8	0.218704	23.0068	0.351336	0.727172	0.990242	-5.97513
CNPY3	0.218442	24.0249	0.517035	0.607548	0.990242	-6.00036
ERLIN2	0.217939	23.1577	0.326666	0.746336	0.990242	-5.76773
GUCY1B3	0.217592	24.8986	0.448211	0.65597	0.990242	-6.05403
AP2S1	0.216616	24.495	0.42853	0.670446	0.990242	-5.97642
BLVRA	0.216123	26.47	0.523992	0.602462	0.990242	-6.06293
TUBA1B	0.215882	34.0154	0.641296	0.524035	0.972024	-6.00821
ANO10	0.215301	22.9997	0.388035	0.700204	0.990242	-5.90383
APMAP	0.214574	24.5561	0.34651	0.731024	0.990242	-5.89857
IGHV3-73	0.21412	22.8518	0.282106	0.780602	0.990747	-5.52089
COX7A2L	0.21402	22.1595	0.272657	0.787532	0.990747	-5.65217
NDUFB9	0.213819	23.7428	0.285103	0.777809	0.990747	-5.7321
KNG1.1	0.212882	26.8308	0.663841	0.509716	0.965808	-5.9728
CDK5RAP3	0.212458	22.5663	0.330881	0.74288	0.990242	-5.84657
RBX1	0.211878	22.8244	0.364657	0.718985	0.990242	-5.56241
C6	0.211343	26.0936	0.580002	0.564318	0.981774	-6.04455
PLEK	0.210863	33.6191	0.610429	0.54413	0.981247	-6.02696
TTR	0.210845	32.5149	0.852176	0.397868	0.951712	-5.85586
RAB27A	0.210765	22.7936	0.161353	0.874464	0.994188	-5.15262
C16orf46	0.210541	23.207	0.597113	0.554052	0.981774	-5.80546
ADSS	0.210436	22.7976	0.469244	0.641497	0.990242	-5.91115
REXO2	0.210337	23.0991	0.43705	0.664908	0.990242	-5.79247
MYO5C	0.210231	22.7215	0.262366	0.796353	0.991359	-5.39158
PGD	0.210214	29.9836	0.734667	0.465711	0.959363	-5.94595
TJP2	0.209588	27.4371	0.405224	0.686909	0.990242	-6.12836
OTUB1	0.209354	26.3425	0.498844	0.619909	0.990242	-6.08713
MAP1A	0.208334	22.4866	0.377971	0.708286	0.990242	-5.75072
SMAD1;SMAD5	0.207993	24.0088	0.279003	0.78295	0.990747	-5.56647
DNAJB2	0.207822	23.1609	0.2747	0.784991	0.990747	-5.98469
PTK2B	0.20774	22.5788	0.306922	0.760822	0.990747	-5.87516
MESDC2	0.207419	25.1506	0.573067	0.56897	0.981774	-6.04844
TAB2	0.206719	22.7315	0.297924	0.768967	0.990747	-5.51021
HSPA5	0.206363	32.5507	0.745769	0.459031	0.959363	-5.93799
ACTG1	0.206292	31.8091	0.592936	0.555691	0.981774	-6.03718
G6PD	0.205649	29.5149	0.53398	0.59554	0.990242	-6.06948
SIGIRR	0.205574	21.6437	0.13245	0.896985	0.994188	-5.02843
AIP	0.205479	23.2541	0.465444	0.644127	0.990242	-5.92474
ALDH1A1	0.205314	25.1894	0.546784	0.586815	0.987233	-6.05295
MTSS1	0.205209	23.2666	0.397932	0.692439	0.990242	-6.06431
RAB3A	0.205102	23.6513	0.215002	0.832299	0.994097	-5.44392
COMP	0.205035	22.1028	0.371084	0.713256	0.990242	-5.77425
RCN2	0.204986	21.9359	0.21079	0.836053	0.994188	-5.29014
KATNAL2	0.204556	26.6658	0.68899	0.49377	0.959491	-5.97744
C3	0.20448	34.2515	0.927462	0.357801	0.937396	-5.79132
ETF1	0.204324	25.0815	0.441647	0.660642	0.990242	-6.06978
OSBPL8	0.203876	22.1652	0.404329	0.689024	0.990242	-5.73651
NRGN	0.203816	25.2105	0.584035	0.561621	0.981774	-6.04227
ARHGDIA	0.203703	29.8381	0.611878	0.543178	0.981247	-6.0261
ITM2B	0.203388	22.4393	0.299236	0.767124	0.990747	-5.70559
TMEM41B	0.202601	22.4245	0.324654	0.747612	0.990747	-5.83127
SERPINB1	0.202588	31.5422	0.63715	0.526711	0.972408	-6.01078
APOC1	0.201653	27.8127	0.599288	0.551479	0.981774	-6.03351
RAB37	0.201466	25.4213	0.341672	0.734025	0.990242	-6.10461
TMEM126A	0.201353	22.5098	0.145748	0.886328	0.994188	-5.21758
CD68	0.201016	24.8421	0.54391	0.588961	0.988256	-6.01024
ETFB	0.19918	25.9498	0.405386	0.686851	0.990242	-6.10698
CAB39	0.199063	26.1378	0.460377	0.647089	0.990242	-6.1051
RAB3GAP2	0.198254	22.7967	0.337908	0.737772	0.990242	-5.8076
AP3B1	0.195952	24.4174	0.351691	0.726573	0.990242	-6.09153
SYNCRIP	0.195725	25.2956	0.418739	0.67723	0.990242	-6.06643
LRRC59	0.195489	26.3323	0.362324	0.718663	0.990242	-6.08784
CYB5A	0.195442	22.9982	0.275411	0.785164	0.990747	-5.73464
MGST2	0.194938	23.3708	0.291623	0.772874	0.990747	-5.70768
SNCA	0.194239	28.44	0.381209	0.70454	0.990242	-6.13757
ZFYVE19	0.193822	24.699	0.356463	0.72351	0.990242	-5.92857
PDIA5	0.193707	28.6827	0.487336	0.627987	0.990242	-6.09266
CMPK1	0.193674	27.8347	0.508847	0.612926	0.990242	-6.08223
NIF3L1	0.193114	24.1882	0.439683	0.662094	0.990242	-6.05315
[truncated: 2,178 more rows]
