# Supplementary material for: SEC61B regulates calcium flux and platelet hyperreactivity in diabetes
Source: J Clin Invest. 2025 Aug 15;135(16):e184597. doi: 10.1172/JCI184597 (PMC12352904; doi:10.1172/JCI184597)
Supplement: Supporting data values [file jci-135-184597-s275.xlsx]

## Sheet: Figure 1B
Serum fructosamine in non-DM and DM patients
Non-DM	DM
248	268
264	392
310	420
237	324
239	310
256	444
301	225
240	263
164	355
264	353
236	320
235	325
237	285
242	277
264	279
258	282
264	270
228	256
198	361
254	273
223	231
303	895
221	337
261	250
270	250
276	327
227	329
280	363
250	258
247	308
254	361
260	262
292	252
	385
	348
	467
	305
	294

## Sheet: Figure 1C
Intensity of K310 glycated albumin peptides in Non-DM and DM plasma
Non-DM	DM
135410000	15804000
184126000	20256000
127170000	140580000
56196000	78551000
57645000	119580000
198945000	303220000
182027000	135710000
360960500	81847000
73159000	637650000
340233000	351370000
328479500	696580000
125035000	249731000
86012500	267480000
68076000	201813500
289611500	348062000
227175000	199690000
143882000	327039000
49708050	297987000
209711500	115580500
40675000	412545000
113460000	537700000
155250000	51124500
70141000	210385500
186428500	297884000
11314000	186215500
142860500	451985000
171484000	330245000
203562500	138713000
52235000	297162500
	458070000
	221376000
	77171000
	707780000
	54356000
	392289500
	395015000
	477470000

## Sheet: Figure 1E
Correlation of top 100 upregulated platelet lysate proteins, in response to thrombin, with serum fructosamine
	Spearman's rho	-log10(p value)
ILVBL	-0.15505	0.493769
ELOVL7	0.208284	0.705219
CDIPT	0.101288	0.32744
IKBKB	-0.16455	0.578841
ANKRD28	-0.03641	0.100283
SPTLC2	0.173272	0.564664
NDUFB5	-0.21198	0.88142
IDH3B	-0.14793	0.46368
PIP5K1C	-0.25137	1.10651
KPNA6	-0.2341	0.803625
HIST1H2BL;HIST1H2BM;HIST1H2BN;HIST1H2BH;HIST2H2BF;HIST1H2BC;HIST1H2BD;H2BFS;HIST1H2BK;HIST1H2BA	-0.06601	0.148322
PRAF2	-0.02461	0.066276
CUTA	0.042429	0.122632
OPHN1	-0.05404	0.147345
CLASP2	-0.16135	0.563414
MYCBP2	-0.14411	0.433351
TIPRL	0.021227	0.057199
SNAPIN	-0.08187	0.236456
TNFAIP8	-0.07821	0.214968
CRYZL1	-0.06754	0.200076
TOMM40	-0.02918	0.066439
MT-ATP6	0.175181	0.631376
C9	0.19846	0.811687
GSN_1	-0.00736	0.018876
SLC3A2	-0.18563	0.705898
VIL1	-0.12008	0.406998
ALDOC	0.053125	0.1582
DSP	0.057218	0.164917
COX7C	-0.01136	0.02918
NQO2	-0.11939	0.361789
PLCG2	0.021425	0.058336
ITIH1	-0.17234	0.607811
TBXA2R	-0.09158	0.259926
OSBP	-0.08418	0.272801
FECH	-0.20482	0.726622
TIMP3	-0.14836	0.50273
TRIM23	-0.07313	0.214635
CPOX	-0.07275	0.205392
IQGAP1	-0.18124	0.504753
NUMB	0.109894	0.316072
FXR1	0.059428	0.143079
IDH3G	-0.14249	0.469364
CLCN4	-0.03856	0.094877
HNRNPA3	-0.1996	0.688171
HNRNPF	-0.23762	0.999275
TPD52	-0.15912	0.601312
SEC61B	0.333862	1.54255
ACTG1	0.087905	0.287732
PLCB3	-0.0057	0.01484
PLP2	-0.08454	0.235931
SCRN3	-0.13711	0.497314
FOXF1	-0.1878	0.482436
MYO9B	0.054621	0.161602
RAB31	-0.15581	0.57634
TUBB2A	-0.29683	1.34525
UBAP2L	-0.0985	0.32392
INPP5A	-0.14155	0.52569
GOLGB1	-0.22457	0.946413
EMC2	-0.29854	1.28547
MPP7	-0.17467	0.521231
AFTPH	-0.03726	0.093763
MBOAT2	0.009932	0.023297
MOB3C	-0.12	0.374977
CCDC91	-0.2775	1.27123
EHBP1L1	-0.17937	0.711415
TC2N	0.053636	0.154845
BANK1	-0.11307	0.390741
PIP4K2C	0.082175	0.218313
MADD	0.020099	0.053985
OVCA2	0.194665	0.687343
ANKS1A	-0.07694	0.24184
RAB8B	-0.18281	0.76076
PPP1R14B	-0.22757	0.847082
CPNE2	-0.36582	1.94131
FGD4	-0.01861	0.050249
C16orf13	-0.26428	1.11958
PTPN18	-0.08651	0.282119
PBDC1	0.123769	0.406928
CHID1	-0.18376	0.746442
C20orf27	-0.253	1.09999
XYLT2	-0.20545	0.80487
VPS16	0.238069	0.823737
GOLPH3	0.070193	0.181316
UBE2Z	0.035946	0.087878
ARMT1	-0.32439	1.35723
TNS1	-0.05944	0.172324
ISYNA1	0.194189	0.661853
PHPT1	-0.14513	0.452099
MAN2C1	-0.0863	0.258652
KCMF1	-0.0232	0.050591
COPG2	-0.1195	0.414692
COMMD3	-0.3549	1.5408
NDUFA12	-0.0605	0.177925
SNX12	-0.11241	0.392417
SHOC2	0.040254	0.098145
MGAT4B	-0.09505	0.252125
PLAA	-0.07366	0.229502
HECTD4	-0.12712	0.343513
EPN1	-0.20553	0.792924
IGF2BP2	0.011474	0.029481

## Sheet: Figure 1F
Platelet lysate SEC61B LFQ in patients with normal and elevated serum fructosamine					Platelet lysate SEC61A LFQ in patients with normal and elevated serum fructosamine					Platelet lysate SEC61G LFQ in patients with normal and elevated serum fructosamine
Normal fructosamine (200-290μmol/L)	High fructosamine (>290μmol/L)				Normal fructosamine (200-290μmol/L)	High fructosamine (>290μmol/L)				Normal fructosamine (200-290μmol/L)	High fructosamine (>290μmol/L)
4120106	11284976				7.65712e+06	1.0663e+07				11343008	7939518
8776109	7429018				5.9444e+06	5.2451e+06				12357041	10247012
12383965	14120032				5.22779e+06	9.01721e+06				5011913	11236972
8311918	11050973				2.8873e+06	9.42813e+06				9923310	12995961
5546591	19326941				3.78431e+06	9.42571e+06				9502397	9931774
7390702	10043021				8.81372e+06	1.0306e+07				8997919	8937501
13392018	21292028				1.1773e+07	8.64018e+06				12422998	7341890
7483595	8602711				6.67932e+06	9.90077e+06				6868816	7895012
6954378	9672115				7.17332e+06	6.32411e+06				9027531	5098813
7806205	18860963				4.01231e+06	7.9788e+06				8764316	6561390
10756982	8393726				1.2189e+07	1.3362e+07				8450703	9771713
12489999	11035969				1.0358e+07	1.4491e+07				10276032	9931292
6931903	9651020				1.2258e+07	2.6995e+07				8145603	9140426
13388027	11086034				2.9224e+07	1.0195e+07				5432482
10724968	17405984				1.0847e+07	1.73171e+07				7756476
10246018					6.92489e+06	7.06932e+06				7384711
13359012					6.82851e+06	1.1068e+07				10171013
10210003					1.1982e+07	1.5228e+07
18831049					9.10603e+06	1.0604e+07
3360000					1.0363e+07	1.4793e+07
9204003					9.3341e+06	2.2081e+07
11700039					9.78568e+06	7.24538e+06
13736013					1.1667e+07
15053024					1.5871e+07
7475507					1.4437e+07
6244783					7.15609e+06
10991996					8.31128e+06
8702328					6.34188e+06
					2.31179e+07

## Sheet: Figure 2A
Platelet lysate SEC61B/GAPDH band density ratio in patients with diabetes and healthy donors
Normo- glycemic	Hyper- glycemic
0.036748	1.35798
0.034715	1.25859
0	0.999014
0.032728	1.04501
0.147115	1.09437
0.438853	1.36823
	0.637744

## Sheet: Figure 2B
Platelet lysate SEC61B/GAPDH band density ratio after treatment with vehicle control (Veh) or thapsigargin (TG)
Veh	TG
0.455	0.714679
0.294201	0.204971
0.393778	0.982676
2.03591	2.09609
2.27239	2.58253
1.50452	2.38117
1.01069	1.85209

## Sheet: Figure 2C
Platelet lysate phospho-IRE1/GAPDH band density ratio after treatment with vehicle control (Veh) or thapsigargin (TG)
Veh	TG
0.158191	0.609397
0.704873	1.62434
0.358985	0.25299
0.103507	1.11599
1.64739	2.1364
2.5133	3.22201
1.34256	1.48904
0.193947	1.49759
1.97724	1.52295

## Sheet: Figure 2D
Platelet lysate IRE1 LFQ in Non-DM and DM patients by mass spectrometry
Non-DM	DM
55603024	31538922
37722972	61025125
60954103	39702871
41087893	32865031
49641040	32742020
36641113

## Sheet: Figure 2E
Platelet lysate phospho-IRE1/beta-actin band density ratio in the cohort of non-DM and DM patients
Non-DM	DM
0.0102	0.18408
0.02255	0.08214
0.03503	0.06384
0.01246	0.03286
0.04	0.18496
0.03096	0.01925
0.180665	0.13041
0.06735	0.07481
0.03301	0.05233
0.061187	0.0838
0.016778	0.03929
0.000547	0.03888
0.0251	0.16002
	0.017946
	0.03896
	0.04487
	0.034911

## Sheet: Figure 2F
Platelet lysate phospho-IRE1/IRE1 band density ratio in the 2nd cohort of healthy individuals and DM patients
Healthy	DM
0.325511	0.90289
0.875652	2.32867
1.47394	1.98903
0.333661	0.532074
0.04463	0.277242
0.148109	2.33323
0.078653	0.937988
1.9474	4.07583
			0.276499*
			1.9474
			0.729469*
				0.790692*
				11.95444*
				4.07583

[truncated: 76 more sheets: Figure 3B, Figure 3C, Figure 3D, Figure 3E, Figure 3F, Figure 3G, Figure 3H, Figure 3J, Figure 3K, Figure 3L, Figure 4A, Figure 4B, Figure 4C, Figure 4D, Figure 4E, Figure 4F, Sheet5, Figure 5A, Figure 5C, Figure 5D …]
